# Supplementary material for: Lysophosphatidic Acid Receptor Signaling in the Human Breast Cancer Tumor Microenvironment Elicits Receptor-Dependent Effects on Tumor Progression
Source: Int J Mol Sci. 2023 Jun 6;24(12):9812. doi: 10.3390/ijms24129812 (PMC10298074; doi:10.3390/ijms24129812)
Supplement: Supplementary file 1 [file ijms-24-09812-s001.zip]

Archive with 5 entries (4 files):
- LPAR Supp Table S1.xlsx
- LRAR Supplemental Paper submission.pdf
- __MACOSX/
- __MACOSX/._LPAR Supp Table 1.xlsx
- __MACOSX/._LRAR Supplemental Paper submission.pdf
