# Supplementary material for: Lysophosphatidic Acid Receptor Signaling in the Human Breast Cancer Tumor Microenvironment Elicits Receptor-Dependent Effects on Tumor Progression
Source: Int J Mol Sci. 2023 Jun 6;24(12):9812. doi: 10.3390/ijms24129812 (PMC10298074; doi:10.3390/ijms24129812)
Supplement: Supplementary file 1 [file ijms-24-09812-s001.zip › LPAR Supp Table S1.xlsx]

## Sheet: LPARs
Table S1: Raw gene set enrichment analysis output for LPAR1-6.
		TCGA								METABRIC								GSE96058
GENE	GENESET	SIZE	ES	NES	NOM p-val	FDR q-val	FWER p-val	RANK AT MAX	LEADING EDGE	SIZE	ES	NES	NOM p-val	FDR q-val	FWER p-val	RANK AT MAX	LEADING EDGE	SIZE	ES	NES	NOM p-val	FDR q-val	FWER p-val	RANK AT MAX	LEADING EDGE
LPAR1	HALLMARK_ADIPOGENESIS	182	0.278123	1.25164	0.217973	0.36486	0.901	4567	tags=23%, list=22%, signal=29%	176	0.439132	1.15032	0.237219	0.421001	0.9	2091	tags=27%, list=9%, signal=29%	192	0.38179	1.35878	0.124224	0.143414	0.689	5709	tags=30%, list=18%, signal=36%
LPAR2	HALLMARK_ADIPOGENESIS	182	-0.159406	-0.685637	0.798039	1	1	4958	tags=25%, list=24%, signal=33%	176	-0.516671	-1.37769	0.0519231	0.231255	0.545	4141	tags=47%, list=17%, signal=56%	192	-0.352845	-1.25882	0.188755	0.397908	0.815	3397	tags=22%, list=11%, signal=24%
LPAR3	HALLMARK_ADIPOGENESIS	182	-0.190747	-0.844103	0.592445	0.617178	0.997	5065	tags=31%, list=25%, signal=41%	176	0.394474	1.04313	0.379592	0.454122	0.97	3913	tags=34%, list=16%, signal=40%	192	0.258837	0.923465	0.540773	0.554164	0.986	8982	tags=34%, list=29%, signal=48%
LPAR4	HALLMARK_ADIPOGENESIS	182	0.311564	1.3501	0.158763	0.202074	0.817	4378	tags=20%, list=21%, signal=26%	176	-0.415242	-1.08225	0.327549	0.454322	0.957	4763	tags=44%, list=20%, signal=54%	192	0.370583	1.37474	0.117526	0.121113	0.65	3200	tags=19%, list=10%, signal=21%
LPAR5	HALLMARK_ADIPOGENESIS	182	0.263421	1.1409	0.315041	0.30517	0.955	6976	tags=27%, list=34%, signal=40%	N/A	N/A	N/A	N/A	N/A	N/A	N/A	N/A	192	-0.27456	-0.991055	0.448133	1	0.97	6124	tags=26%, list=20%, signal=32%
LPAR6	HALLMARK_ADIPOGENESIS	182	0.39252	1.74713	0.0341556	0.109668	0.206	3793	tags=19%, list=18%, signal=23%	176	0.547784	1.43673	0.0162933	0.0864853	0.402	2903	tags=34%, list=12%, signal=38%	192	0.446358	1.55867	0.0414079	0.115779	0.383	4724	tags=23%, list=15%, signal=28%
LPAR1	HALLMARK_ALLOGRAFT_REJECTION	187	0.409736	0.964216	0.542169	0.528559	0.992	5673	tags=41%, list=28%, signal=56%	178	0.389308	0.813846	0.678715	0.784046	0.999	4259	tags=39%, list=18%, signal=47%	195	0.446686	1.01367	0.484112	0.418544	0.966	8644	tags=53%, list=28%, signal=73%
LPAR2	HALLMARK_ALLOGRAFT_REJECTION	187	0.366302	0.875578	0.595238	1	0.996	5098	tags=36%, list=25%, signal=48%	178	0.401491	0.828786	0.653226	0.86541	0.998	4226	tags=36%, list=17%, signal=43%	195	-0.265558	-0.618305	0.787402	0.918119	0.999	7006	tags=34%, list=23%, signal=44%
LPAR3	HALLMARK_ALLOGRAFT_REJECTION	187	0.601529	1.46181	0.114583	0.223216	0.661	6290	tags=68%, list=31%, signal=98%	178	0.619795	1.27483	0.222868	0.313034	0.755	4538	tags=49%, list=19%, signal=60%	195	0.635955	1.42324	0.126953	0.195221	0.594	7839	tags=68%, list=25%, signal=91%
LPAR4	HALLMARK_ALLOGRAFT_REJECTION	187	0.577507	1.39881	0.164356	0.175844	0.758	4745	tags=51%, list=23%, signal=65%	178	-0.365341	-0.755655	0.730845	0.850822	0.998	3703	tags=29%, list=15%, signal=34%	195	0.53818	1.21832	0.318091	0.219994	0.837	7729	tags=58%, list=25%, signal=78%
LPAR5	HALLMARK_ALLOGRAFT_REJECTION	187	0.810023	1.91772	0	0.0178156	0.066	2500	tags=64%, list=12%, signal=72%	N/A	N/A	N/A	N/A	N/A	N/A	N/A	N/A	195	0.877903	1.99109	0	0.00275327	0.008	2251	tags=68%, list=7%, signal=73%
LPAR6	HALLMARK_ALLOGRAFT_REJECTION	187	0.670501	1.61071	0.0364683	0.113173	0.431	4499	tags=60%, list=22%, signal=76%	178	0.721706	1.45025	0.0567766	0.0830358	0.364	2139	tags=46%, list=9%, signal=50%	195	0.653709	1.48074	0.110429	0.097998	0.516	5511	tags=55%, list=18%, signal=67%
LPAR1	HALLMARK_ANDROGEN_RESPONSE	89	0.45698	1.67341	0.0180723	0.231556	0.303	5333	tags=39%, list=26%, signal=53%	90	0.312717	0.838808	0.81405	0.787484	0.999	2097	tags=22%, list=9%, signal=24%	97	0.431457	1.42981	0.0661157	0.101794	0.578	4755	tags=28%, list=15%, signal=33%
LPAR2	HALLMARK_ANDROGEN_RESPONSE	89	-0.436173	-1.60224	0.0327869	0.238242	0.41	5008	tags=38%, list=24%, signal=50%	90	-0.463805	-1.23162	0.125	0.31623	0.818	3823	tags=42%, list=16%, signal=50%	97	-0.32489	-1.08407	0.341223	0.432304	0.943	5112	tags=30%, list=17%, signal=36%
LPAR3	HALLMARK_ANDROGEN_RESPONSE	89	0.340249	1.27281	0.17	0.288363	0.88	4507	tags=27%, list=22%, signal=34%	90	0.414804	1.11034	0.23506	0.457516	0.931	3480	tags=42%, list=14%, signal=49%	97	0.443541	1.45879	0.0480769	0.179264	0.533	8514	tags=54%, list=28%, signal=74%
LPAR4	HALLMARK_ANDROGEN_RESPONSE	89	0.493791	1.86181	0.00383142	0.0678472	0.108	4658	tags=36%, list=23%, signal=46%	90	-0.4388	-1.16687	0.178645	0.354024	0.889	3027	tags=34%, list=13%, signal=39%	97	0.417091	1.4102	0.0604839	0.10653	0.576	5021	tags=29%, list=16%, signal=34%
LPAR5	HALLMARK_ANDROGEN_RESPONSE	89	0.392723	1.50434	0.0628684	0.09359	0.587	2570	tags=17%, list=13%, signal=19%	N/A	N/A	N/A	N/A	N/A	N/A	N/A	N/A	97	0.376367	1.27789	0.138728	0.223845	0.79	5331	tags=32%, list=17%, signal=39%
LPAR6	HALLMARK_ANDROGEN_RESPONSE	89	0.42047	1.5416	0.0531496	0.108202	0.538	3353	tags=24%, list=16%, signal=28%	90	0.454587	1.22543	0.125498	0.203087	0.819	3055	tags=39%, list=13%, signal=44%	97	0.407525	1.35521	0.0998004	0.148187	0.706	6330	tags=30%, list=21%, signal=37%
LPAR1	HALLMARK_ANGIOGENESIS	34	0.603973	1.6478	0.0207039	0.184811	0.355	4527	tags=53%, list=22%, signal=68%	33	0.769382	1.64985	0.00408163	0.0180205	0.054	2121	tags=48%, list=9%, signal=53%	36	0.698819	1.74437	0.00421941	0.0179161	0.099	2667	tags=47%, list=9%, signal=52%
LPAR2	HALLMARK_ANGIOGENESIS	34	-0.297455	-0.822238	0.688623	1	1	5758	tags=47%, list=28%, signal=65%	33	-0.734263	-1.54946	0.0152091	0.0769302	0.173	1479	tags=48%, list=6%, signal=52%	36	-0.735433	-1.80413	0.00197628	0.0277596	0.042	3505	tags=56%, list=11%, signal=63%
LPAR3	HALLMARK_ANGIOGENESIS	34	0.374436	1.05748	0.409283	0.470518	0.986	5712	tags=41%, list=28%, signal=57%	33	0.447556	0.956446	0.521921	0.528088	0.99	1981	tags=30%, list=8%, signal=33%	36	0.385676	0.950483	0.507722	0.52577	0.98	9888	tags=61%, list=32%, signal=90%
LPAR4	HALLMARK_ANGIOGENESIS	34	0.674256	1.87499	0	0.0829552	0.098	3560	tags=47%, list=17%, signal=57%	33	0.504858	1.05768	0.388889	0.473551	0.963	954	tags=27%, list=4%, signal=28%	36	0.697576	1.75679	0.00199601	0.0170358	0.077	5128	tags=61%, list=17%, signal=73%
LPAR5	HALLMARK_ANGIOGENESIS	34	0.605213	1.68919	0.021611	0.039205	0.268	4343	tags=56%, list=21%, signal=71%	N/A	N/A	N/A	N/A	N/A	N/A	N/A	N/A	36	0.522019	1.31271	0.159184	0.205866	0.751	3895	tags=31%, list=13%, signal=35%
LPAR6	HALLMARK_ANGIOGENESIS	34	0.612205	1.70377	0.00828157	0.0825609	0.271	3919	tags=50%, list=19%, signal=62%	33	0.709797	1.52184	0.0105485	0.0452278	0.211	1196	tags=39%, list=5%, signal=41%	36	0.565353	1.40843	0.127049	0.131396	0.617	7444	tags=58%, list=24%, signal=77%
LPAR1	HALLMARK_APICAL_JUNCTION	183	0.462399	1.51225	0.0441177	0.263378	0.595	4735	tags=38%, list=23%, signal=49%	181	0.555577	1.49479	0.0180723	0.0679299	0.299	2655	tags=36%, list=11%, signal=40%	193	0.605434	1.89688	0.00200401	0.00683631	0.021	5425	tags=48%, list=18%, signal=57%
LPAR2	HALLMARK_APICAL_JUNCTION	183	-0.197132	-0.651652	0.923848	1	1	2556	tags=15%, list=12%, signal=17%	181	-0.350671	-0.945437	0.497959	0.589935	0.997	3073	tags=29%, list=13%, signal=33%	193	-0.458989	-1.40627	0.0749507	0.23612	0.629	4707	tags=35%, list=15%, signal=41%
LPAR3	HALLMARK_APICAL_JUNCTION	183	0.462019	1.56479	0.0251572	0.213614	0.471	4596	tags=35%, list=22%, signal=45%	181	0.531535	1.44064	0.0328542	0.321651	0.404	3864	tags=39%, list=16%, signal=46%	193	0.539572	1.68187	0.0129151	0.42362	0.161	5181	tags=41%, list=17%, signal=49%
LPAR4	HALLMARK_APICAL_JUNCTION	183	0.519852	1.74012	0.00197239	0.0892215	0.218	4775	tags=40%, list=23%, signal=52%	181	0.60526	1.65349	0.00194553	0.0312578	0.046	3715	tags=46%, list=15%, signal=54%	193	0.627495	1.93625	0	0.00557936	0.012	5706	tags=51%, list=18%, signal=63%
LPAR5	HALLMARK_APICAL_JUNCTION	183	0.514302	1.74945	0.00384615	0.0318804	0.193	5035	tags=39%, list=25%, signal=52%	N/A	N/A	N/A	N/A	N/A	N/A	N/A	N/A	193	0.403524	1.26482	0.165984	0.229306	0.806	4978	tags=30%, list=16%, signal=36%
LPAR6	HALLMARK_APICAL_JUNCTION	183	0.479198	1.59967	0.0197239	0.0920592	0.449	4397	tags=35%, list=21%, signal=44%	181	0.492642	1.33286	0.088843	0.148361	0.655	2599	tags=32%, list=11%, signal=36%	193	0.488733	1.53213	0.0381526	0.108219	0.432	7944	tags=44%, list=26%, signal=59%
LPAR1	HALLMARK_APICAL_SURFACE	38	0.56354	1.65692	0.00587084	0.209802	0.34	4195	tags=45%, list=20%, signal=56%	40	0.578529	1.51642	0.0101833	0.0661273	0.252	2904	tags=35%, list=12%, signal=40%	43	0.566361	1.65841	0.00614754	0.0317973	0.191	6204	tags=49%, list=20%, signal=61%
LPAR2	HALLMARK_APICAL_SURFACE	38	-0.234187	-0.679099	0.931373	1	1	4917	tags=32%, list=24%, signal=41%	40	-0.385312	-1.01004	0.429719	0.506025	0.987	2470	tags=20%, list=10%, signal=22%	43	-0.359601	-1.0633	0.355731	0.440922	0.95	5337	tags=30%, list=17%, signal=37%
LPAR3	HALLMARK_APICAL_SURFACE	38	0.368582	1.07693	0.358566	0.458969	0.981	3962	tags=34%, list=19%, signal=42%	40	0.412442	1.07729	0.32008	0.491224	0.955	2109	tags=28%, list=9%, signal=30%	43	0.442367	1.29925	0.124767	0.244451	0.779	6871	tags=51%, list=22%, signal=66%
LPAR4	HALLMARK_APICAL_SURFACE	38	0.560754	1.64345	0.00992064	0.104882	0.351	5903	tags=55%, list=29%, signal=77%	40	0.497183	1.29376	0.0950324	0.178602	0.718	4066	tags=38%, list=17%, signal=45%	43	0.555487	1.64979	0	0.0332007	0.188	4754	tags=40%, list=15%, signal=47%
LPAR5	HALLMARK_APICAL_SURFACE	38	0.590557	1.76082	0.00210526	0.0299058	0.176	3463	tags=34%, list=17%, signal=41%	N/A	N/A	N/A	N/A	N/A	N/A	N/A	N/A	43	0.484383	1.42603	0.0537428	0.159838	0.595	4688	tags=30%, list=15%, signal=36%
LPAR6	HALLMARK_APICAL_SURFACE	38	0.601473	1.73751	0.00404858	0.0846953	0.225	4869	tags=50%, list=24%, signal=65%	40	0.480107	1.24547	0.0943396	0.203746	0.789	1948	tags=28%, list=8%, signal=30%	43	0.50258	1.4907	0.0175097	0.102042	0.503	5512	tags=37%, list=18%, signal=45%
LPAR1	HALLMARK_APOPTOSIS	152	0.383081	1.41661	0.0907217	0.344561	0.727	6982	tags=47%, list=34%, signal=71%	150	0.496912	1.33847	0.067623	0.229152	0.625	2146	tags=27%, list=9%, signal=29%	159	0.440835	1.49603	0.0335968	0.0971573	0.468	6417	tags=35%, list=21%, signal=44%
LPAR2	HALLMARK_APOPTOSIS	152	-0.14302	-0.548438	0.985944	1	1	6878	tags=39%, list=34%, signal=58%	150	-0.493453	-1.32764	0.0575397	0.220536	0.643	3585	tags=39%, list=15%, signal=46%	159	-0.332079	-1.13614	0.284861	0.476713	0.916	4809	tags=26%, list=16%, signal=31%
LPAR3	HALLMARK_APOPTOSIS	152	0.394562	1.54136	0.0458167	0.201959	0.515	5497	tags=33%, list=27%, signal=45%	150	0.367001	0.974638	0.478261	0.506705	0.988	4390	tags=45%, list=18%, signal=54%	159	0.387831	1.33889	0.111927	0.252627	0.73	8282	tags=46%, list=27%, signal=62%
LPAR4	HALLMARK_APOPTOSIS	152	0.418798	1.62365	0.0310078	0.105645	0.377	5415	tags=36%, list=26%, signal=49%	150	-0.453668	-1.20902	0.170974	0.351566	0.849	3873	tags=41%, list=16%, signal=48%	159	0.438851	1.49718	0.0384615	0.0826967	0.452	5822	tags=32%, list=19%, signal=39%
LPAR5	HALLMARK_APOPTOSIS	152	0.57466	2.19777	0	0.00924129	0.005	4299	tags=36%, list=21%, signal=45%	N/A	N/A	N/A	N/A	N/A	N/A	N/A	N/A	159	0.607992	2.10566	0	0.00182609	0.002	4895	tags=43%, list=16%, signal=51%
LPAR6	HALLMARK_APOPTOSIS	152	0.475092	1.82138	0.00195312	0.301133	0.123	5718	tags=38%, list=28%, signal=53%	150	0.609713	1.6263	0	0.0281562	0.059	3186	tags=45%, list=13%, signal=51%	159	0.487805	1.66886	0.0103093	0.0997167	0.213	6227	tags=36%, list=20%, signal=45%
LPAR1	HALLMARK_BILE_ACID_METABOLISM	101	0.371237	1.25041	0.131474	0.349099	0.902	5567	tags=35%, list=27%, signal=47%	105	0.425053	1.21474	0.123142	0.32855	0.844	2293	tags=20%, list=9%, signal=22%	112	0.410693	1.32934	0.0658683	0.151827	0.725	3979	tags=22%, list=13%, signal=26%
LPAR2	HALLMARK_BILE_ACID_METABOLISM	101	-0.249048	-0.840902	0.76506	1	1	4939	tags=35%, list=24%, signal=45%	105	-0.49116	-1.38393	0.0299401	0.250358	0.529	2507	tags=30%, list=10%, signal=33%	112	-0.333399	-1.08592	0.306641	0.451872	0.943	5756	tags=30%, list=19%, signal=37%
LPAR3	HALLMARK_BILE_ACID_METABOLISM	101	0.285822	0.951334	0.505976	0.583248	0.996	4431	tags=27%, list=22%, signal=34%	105	0.345373	0.9859	0.453831	0.498114	0.985	3087	tags=26%, list=13%, signal=29%	112	0.323656	1.05974	0.323171	0.425938	0.952	6105	tags=35%, list=20%, signal=43%
LPAR4	HALLMARK_BILE_ACID_METABOLISM	101	0.441656	1.50634	0.0196078	0.14601	0.576	3373	tags=24%, list=16%, signal=28%	105	-0.340704	-0.968408	0.553279	0.58365	0.992	4371	tags=32%, list=18%, signal=39%	112	0.417431	1.3676	0.039749	0.120123	0.661	5181	tags=28%, list=17%, signal=33%
LPAR5	HALLMARK_BILE_ACID_METABOLISM	101	0.426349	1.43953	0.039749	0.122367	0.682	4492	tags=25%, list=22%, signal=32%	N/A	N/A	N/A	N/A	N/A	N/A	N/A	N/A	112	-0.258264	-0.839505	0.735294	1	0.987	6242	tags=36%, list=20%, signal=45%
LPAR6	HALLMARK_BILE_ACID_METABOLISM	101	0.445823	1.49746	0.0272374	0.118437	0.614	3995	tags=27%, list=19%, signal=33%	105	0.466903	1.33683	0.0534979	0.152051	0.647	3046	tags=26%, list=13%, signal=29%	112	0.450607	1.44304	0.0391304	0.117345	0.562	7548	tags=37%, list=24%, signal=48%
LPAR1	HALLMARK_CHOLESTEROL_HOMEOSTASIS	66	0.263689	0.976684	0.490909	0.528615	0.99	1982	tags=12%, list=10%, signal=13%	68	-0.460542	-1.16308	0.195876	0.287821	0.893	3469	tags=41%, list=14%, signal=48%	73	-0.348143	-1.10614	0.283133	0.404532	0.929	3468	tags=36%, list=11%, signal=40%
LPAR2	HALLMARK_CHOLESTEROL_HOMEOSTASIS	66	0.236288	0.877584	0.624498	1	0.996	6847	tags=42%, list=33%, signal=63%	68	0.405022	1.02588	0.414634	0.573221	0.981	2068	tags=29%, list=9%, signal=32%	73	0.489028	1.54713	0.0326296	0.0620167	0.374	2689	tags=36%, list=9%, signal=39%
LPAR3	HALLMARK_CHOLESTEROL_HOMEOSTASIS	66	0.372863	1.4322	0.0712831	0.228938	0.704	5985	tags=41%, list=29%, signal=58%	68	0.555082	1.42492	0.0281125	0.298753	0.429	3775	tags=53%, list=16%, signal=63%	73	0.408742	1.28436	0.146484	0.251083	0.795	7442	tags=41%, list=24%, signal=54%
LPAR4	HALLMARK_CHOLESTEROL_HOMEOSTASIS	66	0.374411	1.41678	0.0858283	0.176758	0.733	4290	tags=21%, list=21%, signal=27%	68	-0.470268	-1.19246	0.165289	0.362948	0.865	3018	tags=35%, list=12%, signal=40%	73	-0.32526	-1.02614	0.399217	0.515354	0.961	3756	tags=38%, list=12%, signal=44%
LPAR5	HALLMARK_CHOLESTEROL_HOMEOSTASIS	66	0.355081	1.31053	0.164093	0.183086	0.838	5245	tags=29%, list=26%, signal=39%	N/A	N/A	N/A	N/A	N/A	N/A	N/A	N/A	73	0.395313	1.26435	0.145161	0.222456	0.806	3703	tags=21%, list=12%, signal=23%
LPAR6	HALLMARK_CHOLESTEROL_HOMEOSTASIS	66	0.228177	0.8526	0.645544	0.634221	0.997	5695	tags=27%, list=28%, signal=38%	68	-0.364393	-0.931858	0.56746	0.580655	0.995	2743	tags=37%, list=11%, signal=41%	73	-0.366466	-1.13481	0.273622	0.34741	0.902	2831	tags=40%, list=9%, signal=44%
LPAR1	HALLMARK_COAGULATION	134	0.490178	1.5256	0.0491159	0.276895	0.57	3856	tags=37%, list=19%, signal=45%	127	0.657069	1.65038	0.00413223	0.0232178	0.052	2560	tags=40%, list=11%, signal=45%	138	0.631911	1.94437	0	0.00631149	0.013	5304	tags=43%, list=17%, signal=52%
LPAR2	HALLMARK_COAGULATION	134	-0.188584	-0.572649	0.993814	1	1	3797	tags=22%, list=19%, signal=26%	127	-0.602475	-1.48584	0.0297619	0.134035	0.298	3911	tags=44%, list=16%, signal=52%	138	-0.566504	-1.76123	0.00378072	0.0299927	0.064	4821	tags=40%, list=16%, signal=47%
LPAR3	HALLMARK_COAGULATION	134	0.407166	1.2739	0.158763	0.297681	0.878	5240	tags=38%, list=26%, signal=51%	127	0.477515	1.20556	0.206612	0.342901	0.855	4585	tags=45%, list=19%, signal=55%	138	0.505014	1.51517	0.0334646	0.179247	0.442	6765	tags=40%, list=22%, signal=51%
LPAR4	HALLMARK_COAGULATION	134	0.540697	1.66251	0.00590551	0.115207	0.325	3975	tags=40%, list=19%, signal=49%	127	0.41714	1.02095	0.453094	0.494906	0.978	1479	tags=20%, list=6%, signal=22%	138	0.638217	1.97607	0.00198413	0.013296	0.01	4291	tags=38%, list=14%, signal=44%
LPAR5	HALLMARK_COAGULATION	134	0.612501	1.88356	0	0.0190023	0.081	4120	tags=44%, list=20%, signal=55%	N/A	N/A	N/A	N/A	N/A	N/A	N/A	N/A	138	0.56888	1.78189	0.00391389	0.0136001	0.078	5131	tags=41%, list=17%, signal=48%
LPAR6	HALLMARK_COAGULATION	134	0.56479	1.75722	0.003861	0.127178	0.194	5199	tags=51%, list=25%, signal=68%	127	0.694825	1.73312	0	0.0100332	0.011	2107	tags=39%, list=9%, signal=42%	138	0.577082	1.76225	0	0.180789	0.1	6286	tags=40%, list=20%, signal=50%
LPAR1	HALLMARK_COMPLEMENT	190	0.412665	1.3168	0.199588	0.336953	0.842	5200	tags=36%, list=25%, signal=48%	182	0.466836	1.14955	0.288421	0.398935	0.9	3460	tags=34%, list=14%, signal=39%	199	0.499979	1.45543	0.0955882	0.0905777	0.536	8342	tags=50%, list=27%, signal=68%
LPAR2	HALLMARK_COMPLEMENT	190	0.157726	0.498962	0.998	0.994108	1	5728	tags=29%, list=28%, signal=40%	182	-0.438471	-1.09612	0.326255	0.422874	0.951	3339	tags=33%, list=14%, signal=38%	199	-0.383163	-1.12411	0.315068	0.443867	0.925	5732	tags=30%, list=19%, signal=37%
LPAR3	HALLMARK_COMPLEMENT	190	0.449763	1.45349	0.0795699	0.21833	0.674	5244	tags=38%, list=26%, signal=50%	182	0.487561	1.21706	0.175197	0.337388	0.842	3474	tags=36%, list=14%, signal=41%	199	0.518276	1.5035	0.0626186	0.161617	0.467	7494	tags=48%, list=24%, signal=63%
LPAR4	HALLMARK_COMPLEMENT	190	0.509973	1.65223	0.0214008	0.109111	0.336	4944	tags=42%, list=24%, signal=55%	182	-0.457355	-1.12827	0.302	0.386433	0.925	4897	tags=43%, list=20%, signal=54%	199	0.511427	1.48414	0.0714286	0.0851789	0.474	5409	tags=33%, list=18%, signal=40%
LPAR5	HALLMARK_COMPLEMENT	190	0.687527	2.1893	0	0.00462064	0.005	3307	tags=46%, list=16%, signal=54%	N/A	N/A	N/A	N/A	N/A	N/A	N/A	N/A	199	0.757602	2.21707	0	0	0	3900	tags=53%, list=13%, signal=60%
LPAR6	HALLMARK_COMPLEMENT	190	0.544971	1.74228	0.00386847	0.0944571	0.212	5222	tags=44%, list=25%, signal=59%	182	0.665305	1.61586	0.00384615	0.0213091	0.067	2952	tags=42%, list=12%, signal=48%	199	0.566213	1.61468	0.0251572	0.0871713	0.294	6364	tags=43%, list=21%, signal=54%
LPAR1	HALLMARK_DNA_REPAIR	140	-0.42856	-2.03011	0.00204918	0.00950156	0.026	6078	tags=51%, list=30%, signal=73%	130	-0.527036	-1.60978	0.0019084	0.00809076	0.081	3394	tags=41%, list=14%, signal=47%	147	-0.553413	-1.91136	0	0.00345112	0.02	6586	tags=58%, list=21%, signal=73%
LPAR2	HALLMARK_DNA_REPAIR	140	0.383876	1.83461	0.028866	0.273049	0.123	5835	tags=40%, list=28%, signal=56%	130	0.351139	1.09745	0.304264	0.571476	0.953	3040	tags=29%, list=13%, signal=33%	147	0.563139	1.87658	0.00402414	0.00416976	0.017	7080	tags=54%, list=23%, signal=70%
LPAR3	HALLMARK_DNA_REPAIR	140	-0.210019	-1.00687	0.445564	0.627109	0.99	6204	tags=37%, list=30%, signal=53%	130	-0.320131	-0.993052	0.438559	0.434588	0.986	4005	tags=30%, list=17%, signal=36%	147	-0.345421	-1.14839	0.342052	0.421985	0.883	6530	tags=40%, list=21%, signal=51%
LPAR4	HALLMARK_DNA_REPAIR	140	-0.43192	-2.0098	0.00761905	0.00652587	0.032	4668	tags=46%, list=23%, signal=59%	130	-0.535995	-1.65422	0.00398406	0.0165255	0.043	4588	tags=47%, list=19%, signal=58%	147	-0.566032	-1.94559	0.00194175	0.00261921	0.008	6549	tags=61%, list=21%, signal=77%
LPAR5	HALLMARK_DNA_REPAIR	140	-0.2045	-1.00311	0.4375	0.828328	0.987	4973	tags=41%, list=24%, signal=53%	N/A	N/A	N/A	N/A	N/A	N/A	N/A	N/A	147	0.368847	1.25876	0.210309	0.220619	0.812	4692	tags=20%, list=15%, signal=24%
LPAR6	HALLMARK_DNA_REPAIR	140	-0.403967	-1.90577	0.0153257	0.00750991	0.076	4659	tags=44%, list=23%, signal=57%	130	-0.406502	-1.27084	0.130522	0.212323	0.739	4166	tags=38%, list=17%, signal=46%	147	-0.459241	-1.53979	0.0501089	0.0506204	0.383	4761	tags=47%, list=15%, signal=55%
LPAR1	HALLMARK_E2F_TARGETS	188	-0.668257	-1.70247	0.0309478	0.0464927	0.255	3908	tags=55%, list=19%, signal=67%	186	-0.801103	-1.70678	0	0.00343132	0.012	3097	tags=67%, list=13%, signal=76%	195	-0.805141	-1.86348	0	0.00592399	0.036	3250	tags=66%, list=11%, signal=73%
LPAR2	HALLMARK_E2F_TARGETS	188	0.561583	1.46611	0.173996	0.415135	0.641	3532	tags=41%, list=17%, signal=49%	186	0.691377	1.46905	0.0808679	0.121662	0.328	2807	tags=50%, list=12%, signal=56%	195	0.80859	1.85072	0	0.00317612	0.02	2884	tags=66%, list=9%, signal=72%
LPAR3	HALLMARK_E2F_TARGETS	188	0.271641	0.683787	0.736514	0.822081	1	8836	tags=48%, list=43%, signal=83%	186	0.49163	1.06698	0.420455	0.465652	0.959	4449	tags=47%, list=18%, signal=58%	195	-0.250912	-0.569646	0.808081	0.945268	0.999	5640	tags=32%, list=18%, signal=39%
LPAR4	HALLMARK_E2F_TARGETS	188	-0.665692	-1.70773	0.0303605	0.0421999	0.257	4110	tags=59%, list=20%, signal=73%	186	-0.759949	-1.58282	0.00980392	0.0413186	0.113	3858	tags=68%, list=16%, signal=80%	195	-0.784776	-1.74328	0.00199203	0.0138611	0.088	3954	tags=70%, list=13%, signal=79%
LPAR5	HALLMARK_E2F_TARGETS	188	-0.451439	-1.18168	0.364892	0.618807	0.933	6438	tags=56%, list=31%, signal=81%	N/A	N/A	N/A	N/A	N/A	N/A	N/A	N/A	195	0.601315	1.38856	0.194215	0.161262	0.654	4882	tags=46%, list=16%, signal=54%
LPAR6	HALLMARK_E2F_TARGETS	188	-0.8183	-2.07664	0	0.00260547	0.015	2324	tags=66%, list=11%, signal=74%	186	-0.730359	-1.58094	0.0401606	0.0249663	0.125	2013	tags=49%, list=8%, signal=54%	195	-0.815743	-1.83982	0	0.00555222	0.029	2286	tags=63%, list=7%, signal=67%
LPAR1	HALLMARK_EPITHELIAL_MESENCHYMAL_TRANSITION	185	0.656377	1.7096	0.0139721	0.241705	0.251	4819	tags=65%, list=23%, signal=85%	188	0.815371	1.68412	0	0.0146409	0.024	2147	tags=66%, list=9%, signal=72%	196	0.766954	1.8098	0	0.0112511	0.058	4048	tags=68%, list=13%, signal=78%
LPAR2	HALLMARK_EPITHELIAL_MESENCHYMAL_TRANSITION	185	-0.425918	-1.10205	0.402834	0.998732	0.969	4867	tags=41%, list=24%, signal=53%	188	-0.710978	-1.42107	0.0691057	0.212081	0.45	2867	tags=59%, list=12%, signal=66%	196	-0.754011	-1.7514	0.0037594	0.0268973	0.075	4420	tags=67%, list=14%, signal=78%
LPAR3	HALLMARK_EPITHELIAL_MESENCHYMAL_TRANSITION	185	0.533305	1.4154	0.152505	0.234232	0.727	5470	tags=50%, list=27%, signal=68%	188	0.612724	1.26041	0.184265	0.321685	0.777	2981	tags=47%, list=12%, signal=53%	196	0.583298	1.33467	0.205937	0.246265	0.733	8237	tags=63%, list=27%, signal=85%
LPAR4	HALLMARK_EPITHELIAL_MESENCHYMAL_TRANSITION	185	0.692043	1.81705	0.00773694	0.0731476	0.137	4469	tags=70%, list=22%, signal=88%	188	0.698007	1.40071	0.0796813	0.13381	0.495	1919	tags=48%, list=8%, signal=52%	196	0.769986	1.8235	0.00191939	0.0114324	0.044	4143	tags=70%, list=13%, signal=80%
LPAR5	HALLMARK_EPITHELIAL_MESENCHYMAL_TRANSITION	185	0.643387	1.72109	0.0290135	0.0353302	0.233	5221	tags=69%, list=25%, signal=91%	N/A	N/A	N/A	N/A	N/A	N/A	N/A	N/A	196	0.576709	1.36918	0.184647	0.172393	0.682	5142	tags=54%, list=17%, signal=64%
LPAR6	HALLMARK_EPITHELIAL_MESENCHYMAL_TRANSITION	185	0.600391	1.59408	0.0588235	0.0891447	0.457	5637	tags=66%, list=27%, signal=91%	188	0.7747	1.59471	0.00619835	0.0256561	0.09	2686	tags=64%, list=11%, signal=71%	196	0.53856	1.271	0.257732	0.204136	0.821	7444	tags=53%, list=24%, signal=69%
LPAR1	HALLMARK_ESTROGEN_RESPONSE_EARLY	180	0.46436	1.39613	0.118217	0.318978	0.756	5461	tags=49%, list=27%, signal=66%	180	0.453305	1.01145	0.428571	0.51809	0.986	2606	tags=34%, list=11%, signal=38%	195	0.367971	1.03657	0.409186	0.418373	0.958	7485	tags=44%, list=24%, signal=57%
LPAR2	HALLMARK_ESTROGEN_RESPONSE_EARLY	180	-0.441216	-1.35079	0.133208	0.642368	0.803	5344	tags=47%, list=26%, signal=63%	180	-0.533704	-1.1801	0.221328	0.326849	0.878	3111	tags=42%, list=13%, signal=47%	195	0.273265	0.751205	0.765784	0.76252	0.997	4821	tags=24%, list=16%, signal=28%
LPAR3	HALLMARK_ESTROGEN_RESPONSE_EARLY	180	-0.438538	-1.37017	0.161943	0.742893	0.797	2656	tags=40%, list=13%, signal=46%	180	-0.609011	-1.35774	0.04	0.264226	0.583	1666	tags=42%, list=7%, signal=44%	195	-0.436896	-1.20642	0.238866	0.516543	0.834	3423	tags=41%, list=11%, signal=46%
LPAR4	HALLMARK_ESTROGEN_RESPONSE_EARLY	180	0.399519	1.19768	0.273085	0.296882	0.93	7471	tags=52%, list=36%, signal=81%	180	-0.390329	-0.87053	0.653226	0.683563	0.997	3233	tags=32%, list=13%, signal=36%	195	-0.270706	-0.747417	0.792969	0.770791	0.994	3669	tags=27%, list=12%, signal=31%
LPAR5	HALLMARK_ESTROGEN_RESPONSE_EARLY	180	-0.305812	-0.92351	0.530075	0.841915	0.996	2302	tags=33%, list=11%, signal=37%	N/A	N/A	N/A	N/A	N/A	N/A	N/A	N/A	195	-0.435206	-1.21822	0.208333	1	0.862	6194	tags=47%, list=20%, signal=59%
LPAR6	HALLMARK_ESTROGEN_RESPONSE_EARLY	180	0.358788	1.08908	0.374269	0.37552	0.97	7145	tags=43%, list=35%, signal=66%	180	0.340558	0.751691	0.903564	0.862506	1	2936	tags=29%, list=12%, signal=33%	195	0.293659	0.811402	0.701349	0.671699	0.989	8808	tags=36%, list=29%, signal=50%
LPAR1	HALLMARK_ESTROGEN_RESPONSE_LATE	182	0.341302	1.1466	0.268061	0.412622	0.955	5461	tags=41%, list=27%, signal=56%	182	0.365324	0.868756	0.744511	0.750976	0.999	2066	tags=27%, list=9%, signal=30%	196	-0.272157	-0.835597	0.720532	0.675218	0.993	4406	tags=28%, list=14%, signal=32%
LPAR2	HALLMARK_ESTROGEN_RESPONSE_LATE	182	-0.277742	-0.938354	0.537594	1	0.995	5112	tags=40%, list=25%, signal=52%	182	-0.460952	-1.07311	0.330629	0.444555	0.97	2012	tags=33%, list=8%, signal=36%	196	0.378465	1.16036	0.229703	0.304496	0.897	5364	tags=32%, list=17%, signal=39%
LPAR3	HALLMARK_ESTROGEN_RESPONSE_LATE	182	-0.348592	-1.19714	0.219758	0.474912	0.932	2400	tags=32%, list=12%, signal=36%	182	-0.476282	-1.12879	0.222656	0.49395	0.925	1345	tags=33%, list=6%, signal=35%	196	-0.352221	-1.08502	0.326923	0.391245	0.918	3446	tags=37%, list=11%, signal=42%
LPAR4	HALLMARK_ESTROGEN_RESPONSE_LATE	182	0.282874	0.931608	0.555336	0.529108	0.998	5837	tags=33%, list=28%, signal=46%	182	-0.503252	-1.18585	0.164609	0.339623	0.872	3104	tags=40%, list=13%, signal=46%	196	-0.356359	-1.08472	0.343396	0.464184	0.944	4588	tags=36%, list=15%, signal=42%
LPAR5	HALLMARK_ESTROGEN_RESPONSE_LATE	182	-0.257936	-0.849377	0.659381	0.860109	0.999	2011	tags=27%, list=10%, signal=30%	N/A	N/A	N/A	N/A	N/A	N/A	N/A	N/A	196	-0.291224	-0.898226	0.582822	1	0.982	6485	tags=40%, list=21%, signal=51%
LPAR6	HALLMARK_ESTROGEN_RESPONSE_LATE	182	0.233114	0.783429	0.762712	0.713337	0.999	6881	tags=36%, list=34%, signal=53%	182	0.357148	0.847119	0.790744	0.71365	0.999	2913	tags=30%, list=12%, signal=34%	196	-0.275991	-0.846615	0.706383	0.620921	0.989	2496	tags=22%, list=8%, signal=24%
LPAR1	HALLMARK_FATTY_ACID_METABOLISM	146	0.279145	1.12726	0.299603	0.419826	0.964	6032	tags=32%, list=29%, signal=44%	143	0.381943	1.02313	0.400398	0.540118	0.984	3609	tags=33%, list=15%, signal=38%	155	0.289989	1.03306	0.405941	0.408276	0.959	4811	tags=20%, list=16%, signal=24%
LPAR2	HALLMARK_FATTY_ACID_METABOLISM	146	-0.135988	-0.545759	0.998066	0.990534	1	5484	tags=27%, list=27%, signal=36%	143	-0.51291	-1.33752	0.061753	0.224425	0.619	4189	tags=44%, list=17%, signal=53%	155	-0.239831	-0.853152	0.676955	0.660673	0.989	4125	tags=18%, list=13%, signal=21%
LPAR3	HALLMARK_FATTY_ACID_METABOLISM	146	0.21703	0.859593	0.648485	0.636749	0.999	3943	tags=14%, list=19%, signal=18%	143	0.373098	1.00667	0.447059	0.47127	0.978	3519	tags=34%, list=15%, signal=40%	155	0.285423	0.997643	0.460674	0.48552	0.969	6287	tags=21%, list=20%, signal=27%
LPAR4	HALLMARK_FATTY_ACID_METABOLISM	146	0.318832	1.27128	0.15625	0.253008	0.892	5212	tags=25%, list=25%, signal=33%	143	-0.492756	-1.33138	0.0711382	0.204115	0.636	3939	tags=43%, list=16%, signal=51%	155	0.283125	1.03199	0.39834	0.407046	0.945	5035	tags=19%, list=16%, signal=23%
LPAR5	HALLMARK_FATTY_ACID_METABOLISM	146	0.348083	1.40269	0.0699153	0.13055	0.729	5231	tags=21%, list=26%, signal=27%	N/A	N/A	N/A	N/A	N/A	N/A	N/A	N/A	155	0.241861	0.859343	0.651751	0.633119	0.989	4058	tags=15%, list=13%, signal=17%
LPAR6	HALLMARK_FATTY_ACID_METABOLISM	146	0.424148	1.69023	0.0141129	0.0825602	0.292	1979	tags=14%, list=10%, signal=16%	143	0.488098	1.27958	0.118609	0.182492	0.744	4122	tags=38%, list=17%, signal=46%	155	0.386388	1.35365	0.107438	0.144124	0.708	2291	tags=14%, list=7%, signal=15%
LPAR1	HALLMARK_G2M_CHECKPOINT	179	-0.591433	-1.57565	0.101338	0.0764013	0.465	2949	tags=43%, list=14%, signal=50%	185	-0.745181	-1.64894	0.00196464	0.00790865	0.049	3344	tags=62%, list=14%, signal=72%	190	-0.740821	-1.86169	0	0.0051714	0.037	1612	tags=48%, list=5%, signal=50%
LPAR2	HALLMARK_G2M_CHECKPOINT	179	0.491205	1.33433	0.26465	0.489862	0.826	4326	tags=41%, list=21%, signal=52%	185	0.693553	1.53833	0.0425532	0.0753734	0.191	1787	tags=44%, list=7%, signal=47%	190	0.759087	1.87121	0	0.0034748	0.017	962	tags=46%, list=3%, signal=47%
LPAR3	HALLMARK_G2M_CHECKPOINT	179	0.347042	0.912268	0.58351	0.608788	0.996	9036	tags=51%, list=44%, signal=91%	185	0.494673	1.09917	0.382066	0.462778	0.938	3321	tags=40%, list=14%, signal=46%	190	0.301874	0.734982	0.725296	0.807978	0.998	7236	tags=25%, list=23%, signal=33%
LPAR4	HALLMARK_G2M_CHECKPOINT	179	-0.54877	-1.45934	0.179389	0.15552	0.67	1709	tags=36%, list=8%, signal=39%	185	-0.656441	-1.41149	0.0984252	0.161258	0.475	3319	tags=54%, list=14%, signal=62%	190	-0.69276	-1.64655	0.0141414	0.0321562	0.206	1924	tags=49%, list=6%, signal=52%
LPAR5	HALLMARK_G2M_CHECKPOINT	179	-0.309108	-0.837544	0.621514	0.772346	0.999	6442	tags=53%, list=31%, signal=77%	N/A	N/A	N/A	N/A	N/A	N/A	N/A	N/A	190	0.56362	1.40257	0.182952	0.163487	0.636	4755	tags=46%, list=15%, signal=54%
LPAR6	HALLMARK_G2M_CHECKPOINT	179	-0.762408	-1.98505	0	0.00399102	0.034	1642	tags=51%, list=8%, signal=55%	185	-0.709847	-1.599	0.0263158	0.0264507	0.103	1809	tags=46%, list=7%, signal=50%	190	-0.714326	-1.7433	0.0123203	0.0106614	0.086	1939	tags=49%, list=6%, signal=52%
LPAR1	HALLMARK_GLYCOLYSIS	190	-0.264927	-1.11089	0.31528	0.451961	0.968	4437	tags=33%, list=22%, signal=41%	188	-0.444054	-1.2344	0.11753	0.216867	0.803	2822	tags=37%, list=12%, signal=42%	197	-0.363566	-1.33359	0.0892857	0.234662	0.711	4719	tags=36%, list=15%, signal=42%
LPAR2	HALLMARK_GLYCOLYSIS	190	0.329176	1.35852	0.0885312	0.50141	0.796	6098	tags=43%, list=30%, signal=61%	188	0.369458	1.03792	0.349398	0.595865	0.976	2712	tags=33%, list=11%, signal=37%	197	0.455588	1.64274	0.0116054	0.0311263	0.209	5395	tags=40%, list=17%, signal=48%
LPAR3	HALLMARK_GLYCOLYSIS	190	0.372341	1.59635	0.0240481	0.227565	0.414	3774	tags=22%, list=18%, signal=27%	188	0.476275	1.32794	0.0425101	0.313004	0.642	3766	tags=44%, list=16%, signal=52%	197	0.430505	1.55992	0.0174419	0.189398	0.354	7044	tags=38%, list=23%, signal=48%
LPAR4	HALLMARK_GLYCOLYSIS	190	-0.214634	-0.892484	0.592308	0.668373	0.991	3564	tags=27%, list=17%, signal=32%	188	-0.493507	-1.36895	0.0310559	0.182747	0.551	2337	tags=31%, list=10%, signal=34%	197	-0.350864	-1.25823	0.132039	0.37563	0.822	5041	tags=40%, list=16%, signal=47%
LPAR5	HALLMARK_GLYCOLYSIS	190	0.220407	0.919517	0.581081	0.527799	0.993	4269	tags=13%, list=21%, signal=16%	N/A	N/A	N/A	N/A	N/A	N/A	N/A	N/A	197	0.361531	1.2976	0.111814	0.213364	0.774	4972	tags=30%, list=16%, signal=36%
LPAR6	HALLMARK_GLYCOLYSIS	190	-0.351335	-1.47651	0.0615079	0.0842172	0.647	2764	tags=28%, list=13%, signal=33%	188	-0.379607	-1.05916	0.320866	0.475097	0.976	3323	tags=34%, list=14%, signal=39%	197	-0.441098	-1.57456	0.0178926	0.0420827	0.308	3668	tags=39%, list=12%, signal=44%
LPAR1	HALLMARK_HEDGEHOG_SIGNALING	29	0.525327	1.3903	0.0983607	0.302791	0.762	5749	tags=55%, list=28%, signal=77%	35	0.543935	1.32744	0.0996094	0.225992	0.65	1879	tags=26%, list=8%, signal=28%	35	0.69025	1.81784	0.00204918	0.0116129	0.05	6283	tags=69%, list=20%, signal=86%
LPAR2	HALLMARK_HEDGEHOG_SIGNALING	29	-0.38382	-1.01942	0.424	1	0.984	1943	tags=21%, list=9%, signal=23%	35	-0.438392	-1.06614	0.372093	0.422176	0.974	3073	tags=29%, list=13%, signal=33%	35	-0.634049	-1.63282	0.00581395	0.070441	0.226	4859	tags=49%, list=16%, signal=58%
LPAR3	HALLMARK_HEDGEHOG_SIGNALING	29	0.491061	1.32888	0.148225	0.258393	0.834	7278	tags=69%, list=35%, signal=107%	35	0.601868	1.49603	0.0182556	0.458563	0.27	1572	tags=23%, list=7%, signal=24%	35	0.586313	1.51505	0.0444874	0.163079	0.442	4927	tags=49%, list=16%, signal=58%
LPAR4	HALLMARK_HEDGEHOG_SIGNALING	29	0.657558	1.71298	0.0019802	0.0919116	0.247	5254	tags=62%, list=26%, signal=83%	35	0.575641	1.39853	0.0568627	0.113757	0.501	4089	tags=43%, list=17%, signal=52%	35	0.662809	1.73647	0.00196464	0.0181671	0.088	4827	tags=54%, list=16%, signal=64%
LPAR5	HALLMARK_HEDGEHOG_SIGNALING	29	0.531216	1.40728	0.0746562	0.13196	0.727	4574	tags=45%, list=22%, signal=58%	N/A	N/A	N/A	N/A	N/A	N/A	N/A	N/A	35	0.373359	0.986258	0.462322	0.492332	0.972	4747	tags=31%, list=15%, signal=37%
LPAR6	HALLMARK_HEDGEHOG_SIGNALING	29	0.487774	1.30626	0.158763	0.219341	0.85	4780	tags=41%, list=23%, signal=54%	35	0.506379	1.26985	0.135903	0.184436	0.764	2953	tags=29%, list=12%, signal=33%	35	0.536553	1.40933	0.0647773	0.136241	0.613	7826	tags=51%, list=25%, signal=69%
LPAR1	HALLMARK_HEME_METABOLISM	180	0.218559	1.03434	0.403727	0.504809	0.984	6150	tags=29%, list=30%, signal=42%	184	0.288635	1.01463	0.402	0.533396	0.986	3824	tags=29%, list=16%, signal=35%	193	0.279056	1.06785	0.339357	0.391098	0.94	7604	tags=34%, list=25%, signal=44%
LPAR2	HALLMARK_HEME_METABOLISM	180	0.144475	0.676799	0.95946	1	1	2125	tags=10%, list=10%, signal=11%	184	-0.35027	-1.22512	0.0764818	0.3069	0.824	4300	tags=37%, list=18%, signal=45%	193	0.226726	0.870774	0.708661	0.617972	0.992	5222	tags=22%, list=17%, signal=27%
LPAR3	HALLMARK_HEME_METABOLISM	180	0.219602	1.04873	0.345041	0.468996	0.988	7827	tags=36%, list=38%, signal=58%	184	0.272226	0.95427	0.559223	0.520668	0.99	3779	tags=23%, list=16%, signal=27%	193	0.299813	1.15574	0.222222	0.320677	0.907	6193	tags=25%, list=20%, signal=31%
LPAR4	HALLMARK_HEME_METABOLISM	180	0.237166	1.1095	0.260606	0.379103	0.963	8078	tags=42%, list=39%, signal=68%	184	-0.412237	-1.44927	0.00203252	0.16464	0.389	3757	tags=30%, list=16%, signal=35%	193	0.245346	0.972227	0.488565	0.467518	0.965	7547	tags=31%, list=24%, signal=41%
LPAR5	HALLMARK_HEME_METABOLISM	180	0.385218	1.79521	0	0.0256112	0.141	6865	tags=33%, list=33%, signal=50%	N/A	N/A	N/A	N/A	N/A	N/A	N/A	N/A	193	0.381294	1.45181	0.0232558	0.14567	0.552	4679	tags=28%, list=15%, signal=33%
LPAR6	HALLMARK_HEME_METABOLISM	180	0.251583	1.15972	0.23301	0.323431	0.942	8038	tags=38%, list=39%, signal=62%	184	0.313906	1.09363	0.232653	0.362102	0.963	4131	tags=28%, list=17%, signal=33%	193	0.355613	1.35697	0.0510204	0.158489	0.703	9733	tags=42%, list=32%, signal=61%
LPAR1	HALLMARK_HYPOXIA	182	0.33366	1.19285	0.238956	0.38745	0.938	5091	tags=33%, list=25%, signal=43%	187	0.474124	1.2297	0.132924	0.348337	0.824	2370	tags=30%, list=10%, signal=33%	192	0.496215	1.64513	0.00784314	0.0340076	0.209	5364	tags=40%, list=17%, signal=48%
LPAR2	HALLMARK_HYPOXIA	182	0.176576	0.649639	0.937736	0.982249	1	5310	tags=30%, list=26%, signal=40%	187	-0.463433	-1.20406	0.143418	0.305494	0.844	2506	tags=27%, list=10%, signal=30%	192	-0.418676	-1.38168	0.0968379	0.250225	0.677	4369	tags=32%, list=14%, signal=37%
LPAR3	HALLMARK_HYPOXIA	182	0.442593	1.63392	0.0127932	0.315135	0.343	5713	tags=43%, list=28%, signal=60%	187	0.536522	1.40205	0.0356436	0.268733	0.478	2280	tags=38%, list=9%, signal=42%	192	0.494508	1.61181	0.00763359	0.136937	0.249	7559	tags=52%, list=24%, signal=69%
LPAR4	HALLMARK_HYPOXIA	182	0.387566	1.41224	0.0792079	0.172972	0.738	7317	tags=51%, list=36%, signal=79%	187	-0.36077	-0.937329	0.579798	0.605481	0.995	3648	tags=29%, list=15%, signal=34%	192	0.475813	1.54057	0.0286299	0.0631107	0.364	5627	tags=39%, list=18%, signal=47%
LPAR5	HALLMARK_HYPOXIA	182	0.466505	1.69445	0.0117647	0.0398588	0.265	6983	tags=48%, list=34%, signal=73%	N/A	N/A	N/A	N/A	N/A	N/A	N/A	N/A	192	0.419677	1.38952	0.0731225	0.167624	0.653	4377	tags=31%, list=14%, signal=36%
LPAR6	HALLMARK_HYPOXIA	182	0.370411	1.35903	0.112871	0.192722	0.799	6111	tags=37%, list=30%, signal=52%	187	0.508728	1.3273	0.0930693	0.147789	0.662	1997	tags=28%, list=8%, signal=31%	192	0.412623	1.35629	0.0977597	0.1534	0.705	6058	tags=31%, list=20%, signal=39%
LPAR1	HALLMARK_IL2_STAT5_SIGNALING	184	0.419841	1.33371	0.162427	0.333652	0.824	5809	tags=47%, list=28%, signal=65%	187	0.427559	1.11825	0.289421	0.3965	0.93	3554	tags=39%, list=15%, signal=45%	195	0.514699	1.49827	0.0359848	0.102629	0.464	5155	tags=38%, list=17%, signal=46%
LPAR2	HALLMARK_IL2_STAT5_SIGNALING	184	0.213476	0.670419	0.841237	0.991896	1	3608	tags=21%, list=18%, signal=25%	187	-0.338907	-0.881955	0.661417	0.68975	1	3330	tags=31%, list=14%, signal=36%	195	-0.396265	-1.17324	0.26834	0.47666	0.893	6095	tags=40%, list=20%, signal=50%
LPAR3	HALLMARK_IL2_STAT5_SIGNALING	184	0.470193	1.52742	0.0523013	0.185172	0.545	5768	tags=52%, list=28%, signal=71%	187	0.52677	1.3753	0.0508806	0.292679	0.535	3106	tags=42%, list=13%, signal=48%	195	0.571551	1.66864	0	0.243619	0.173	6507	tags=56%, list=21%, signal=70%
LPAR4	HALLMARK_IL2_STAT5_SIGNALING	184	0.48097	1.54336	0.0474308	0.125699	0.508	5870	tags=49%, list=29%, signal=69%	187	0.311594	0.815207	0.781377	0.751692	0.999	3018	tags=26%, list=12%, signal=29%	195	0.560446	1.65265	0.0136452	0.0349553	0.183	5101	tags=42%, list=17%, signal=49%
LPAR5	HALLMARK_IL2_STAT5_SIGNALING	184	0.657937	2.06814	0	0.0157933	0.02	4690	tags=51%, list=23%, signal=66%	N/A	N/A	N/A	N/A	N/A	N/A	N/A	N/A	195	0.662518	1.94465	0	0.00417728	0.017	4784	tags=53%, list=16%, signal=62%
LPAR6	HALLMARK_IL2_STAT5_SIGNALING	184	0.544516	1.72022	0	0.0835271	0.25	4859	tags=46%, list=24%, signal=59%	187	0.578312	1.45623	0.0114504	0.0850565	0.35	3302	tags=47%, list=14%, signal=54%	195	0.564169	1.63042	0.0040568	0.116104	0.275	6086	tags=45%, list=20%, signal=56%
LPAR1	HALLMARK_IL6_JAK_STAT3_SIGNALING	83	0.459971	1.18562	0.326489	0.381023	0.943	6058	tags=43%, list=30%, signal=61%	82	0.41644	0.95767	0.50501	0.605714	0.997	3311	tags=33%, list=14%, signal=38%	87	0.542449	1.33223	0.20438	0.156036	0.721	6152	tags=46%, list=20%, signal=57%
LPAR2	HALLMARK_IL6_JAK_STAT3_SIGNALING	83	0.272674	0.712121	0.757812	1	1	4262	tags=33%, list=21%, signal=41%	82	0.311227	0.715391	0.827038	0.90388	1	3789	tags=32%, list=16%, signal=37%	87	-0.406423	-0.994502	0.480159	0.517756	0.967	4921	tags=34%, list=16%, signal=41%
LPAR3	HALLMARK_IL6_JAK_STAT3_SIGNALING	83	0.563478	1.49041	0.0922747	0.202553	0.615	5405	tags=57%, list=26%, signal=77%	82	0.546407	1.23591	0.199609	0.351641	0.82	4383	tags=49%, list=18%, signal=59%	87	0.564985	1.37745	0.14717	0.216074	0.665	7950	tags=63%, list=26%, signal=85%
LPAR4	HALLMARK_IL6_JAK_STAT3_SIGNALING	83	0.527654	1.39001	0.161417	0.175594	0.772	5591	tags=46%, list=27%, signal=63%	82	-0.44175	-1.00252	0.458753	0.532577	0.988	4108	tags=43%, list=17%, signal=51%	87	0.552426	1.32478	0.177778	0.141803	0.726	7572	tags=52%, list=25%, signal=68%
LPAR5	HALLMARK_IL6_JAK_STAT3_SIGNALING	83	0.727991	1.88067	0	0.0177521	0.082	4423	tags=70%, list=22%, signal=89%	N/A	N/A	N/A	N/A	N/A	N/A	N/A	N/A	87	0.78646	1.92232	0	0.00488158	0.025	3533	tags=61%, list=11%, signal=69%
LPAR6	HALLMARK_IL6_JAK_STAT3_SIGNALING	83	0.614569	1.60164	0.0291262	0.0964155	0.445	4928	tags=55%, list=24%, signal=73%	82	0.684714	1.53169	0.0185529	0.04492	0.197	4355	tags=61%, list=18%, signal=74%	87	0.636178	1.52805	0.0559006	0.103273	0.44	7270	tags=62%, list=24%, signal=81%
LPAR1	HALLMARK_INFLAMMATORY_RESPONSE	186	0.552361	1.40651	0.110429	0.332092	0.746	5396	tags=51%, list=26%, signal=69%	187	0.477383	1.13416	0.308163	0.387348	0.911	2757	tags=32%, list=11%, signal=35%	197	0.536254	1.32442	0.184411	0.149434	0.732	6413	tags=44%, list=21%, signal=55%
LPAR2	HALLMARK_INFLAMMATORY_RESPONSE	186	-0.198283	-0.510257	0.98167	0.957869	1	3874	tags=21%, list=19%, signal=26%	187	-0.341751	-0.813291	0.695146	0.757069	1	3818	tags=31%, list=16%, signal=37%	197	-0.427942	-1.09371	0.365019	0.464077	0.939	5236	tags=36%, list=17%, signal=43%
LPAR3	HALLMARK_INFLAMMATORY_RESPONSE	186	0.587104	1.52975	0.0572687	0.198326	0.541	4774	tags=56%, list=23%, signal=72%	187	0.600184	1.40946	0.0785855	0.291368	0.467	3243	tags=42%, list=13%, signal=48%	197	0.617571	1.50044	0.045977	0.152122	0.47	7839	tags=65%, list=25%, signal=87%
LPAR4	HALLMARK_INFLAMMATORY_RESPONSE	186	0.623044	1.60114	0.0177165	0.110362	0.404	4759	tags=56%, list=23%, signal=73%	187	-0.380898	-0.909518	0.544031	0.645306	0.997	3841	tags=34%, list=16%, signal=40%	197	0.565994	1.39216	0.116	0.113905	0.624	5919	tags=47%, list=19%, signal=58%
LPAR5	HALLMARK_INFLAMMATORY_RESPONSE	186	0.768118	1.94515	0	0.0195134	0.055	2795	tags=61%, list=14%, signal=70%	N/A	N/A	N/A	N/A	N/A	N/A	N/A	N/A	197	0.798163	1.98387	0	0.00249439	0.009	2612	tags=56%, list=8%, signal=61%
LPAR6	HALLMARK_INFLAMMATORY_RESPONSE	186	0.629421	1.62288	0.0248092	0.113882	0.415	4928	tags=61%, list=24%, signal=79%	187	0.679294	1.56894	0.011257	0.0307836	0.118	3372	tags=49%, list=14%, signal=57%	197	0.624966	1.50793	0.0549683	0.102909	0.475	6765	tags=55%, list=22%, signal=70%
LPAR1	HALLMARK_INTERFERON_ALPHA_RESPONSE	90	-0.137031	-0.329912	0.972549	0.9962	1	3662	tags=19%, list=18%, signal=23%	85	-0.463293	-0.844006	0.673307	0.702838	0.999	3287	tags=40%, list=14%, signal=46%	95	-0.502448	-1.11672	0.419223	0.423108	0.926	6345	tags=60%, list=21%, signal=75%
LPAR2	HALLMARK_INTERFERON_ALPHA_RESPONSE	90	0.344085	0.850774	0.601167	1	0.999	7907	tags=51%, list=39%, signal=83%	85	0.455892	0.829697	0.666667	0.925779	0.998	3449	tags=36%, list=14%, signal=42%	95	0.624356	1.3464	0.197959	0.168887	0.713	6816	tags=69%, list=22%, signal=89%
LPAR3	HALLMARK_INTERFERON_ALPHA_RESPONSE	90	0.379758	0.898568	0.567404	0.611951	0.996	5729	tags=31%, list=28%, signal=43%	85	0.573062	1.04665	0.455969	0.475144	0.967	4183	tags=48%, list=17%, signal=58%	95	0.480822	1.01484	0.527607	0.476539	0.965	8868	tags=48%, list=29%, signal=68%
LPAR4	HALLMARK_INTERFERON_ALPHA_RESPONSE	90	0.158785	0.382333	0.933852	0.992138	1	6888	tags=28%, list=34%, signal=42%	85	-0.609995	-1.14189	0.372137	0.379022	0.918	3841	tags=55%, list=16%, signal=66%	95	-0.473478	-0.989625	0.531313	0.538076	0.968	5967	tags=56%, list=19%, signal=69%
LPAR5	HALLMARK_INTERFERON_ALPHA_RESPONSE	90	0.722944	1.79281	0.00779727	0.0243485	0.143	4450	tags=73%, list=22%, signal=93%	N/A	N/A	N/A	N/A	N/A	N/A	N/A	N/A	95	0.869536	1.88459	0	0.00698662	0.033	2412	tags=78%, list=8%, signal=84%
LPAR6	HALLMARK_INTERFERON_ALPHA_RESPONSE	90	0.441844	1.05886	0.475442	0.397311	0.975	5804	tags=34%, list=28%, signal=48%	85	0.598899	1.08552	0.430427	0.362426	0.967	3082	tags=42%, list=13%, signal=48%	95	0.506245	1.07061	0.448141	0.35689	0.941	8349	tags=41%, list=27%, signal=56%
LPAR1	HALLMARK_INTERFERON_GAMMA_RESPONSE	189	0.295491	0.745659	0.705521	0.739064	0.998	6988	tags=40%, list=34%, signal=60%	183	0.327696	0.663332	0.861789	0.950442	1	2838	tags=24%, list=12%, signal=27%	198	-0.272951	-0.633583	0.815846	0.901451	0.998	5673	tags=40%, list=18%, signal=49%
LPAR2	HALLMARK_INTERFERON_GAMMA_RESPONSE	189	0.271108	0.689682	0.760479	1	1	7821	tags=50%, list=38%, signal=80%	183	0.362618	0.726878	0.771605	0.943408	1	3716	tags=34%, list=15%, signal=40%	198	0.424262	0.991853	0.5	0.493549	0.963	6714	tags=48%, list=22%, signal=62%
LPAR3	HALLMARK_INTERFERON_GAMMA_RESPONSE	189	0.524965	1.34904	0.224033	0.271167	0.814	5127	tags=46%, list=25%, signal=60%	183	0.605592	1.22588	0.269006	0.336798	0.832	4335	tags=54%, list=18%, signal=65%	198	0.564381	1.27901	0.28125	0.248577	0.797	7990	tags=55%, list=26%, signal=74%
LPAR4	HALLMARK_INTERFERON_GAMMA_RESPONSE	189	0.399289	1.02389	0.469428	0.439462	0.983	4075	tags=27%, list=20%, signal=33%	183	-0.507295	-1.03683	0.440313	0.503089	0.978	2784	tags=37%, list=12%, signal=41%	198	0.322613	0.723075	0.739044	0.804307	0.995	4889	tags=25%, list=16%, signal=29%
LPAR5	HALLMARK_INTERFERON_GAMMA_RESPONSE	189	0.741901	1.89451	0.00202429	0.0193493	0.077	3667	tags=66%, list=18%, signal=79%	N/A	N/A	N/A	N/A	N/A	N/A	N/A	N/A	198	0.850304	1.93084	0	0.00489609	0.022	3218	tags=77%, list=10%, signal=86%
LPAR6	HALLMARK_INTERFERON_GAMMA_RESPONSE	189	0.561316	1.3967	0.154455	0.171263	0.753	3822	tags=37%, list=19%, signal=44%	183	0.671905	1.32334	0.144981	0.144856	0.665	2907	tags=45%, list=12%, signal=51%	198	0.558806	1.26304	0.264529	0.204902	0.826	8349	tags=52%, list=27%, signal=70%
LPAR1	HALLMARK_KRAS_SIGNALING_DN	177	0.292795	0.884493	0.724638	0.621916	0.997	5216	tags=33%, list=25%, signal=44%	179	0.269232	0.835269	0.90856	0.767654	0.999	2518	tags=15%, list=10%, signal=17%	194	0.441049	1.47704	0.0060241	0.0935035	0.509	6406	tags=32%, list=21%, signal=41%
LPAR2	HALLMARK_KRAS_SIGNALING_DN	177	0.30782	0.935888	0.573359	1	0.991	3646	tags=31%, list=18%, signal=37%	179	0.333938	1.04177	0.326848	0.645733	0.975	3910	tags=23%, list=16%, signal=27%	194	-0.255433	-0.852634	0.780632	0.637027	0.989	5401	tags=25%, list=18%, signal=30%
LPAR3	HALLMARK_KRAS_SIGNALING_DN	177	0.493105	1.50897	0	0.192566	0.576	3792	tags=42%, list=18%, signal=51%	179	0.399584	1.23141	0.0821643	0.342769	0.823	1985	tags=19%, list=8%, signal=21%	194	0.478741	1.61842	0.00387597	0.155668	0.234	7107	tags=47%, list=23%, signal=61%
LPAR4	HALLMARK_KRAS_SIGNALING_DN	177	0.39507	1.20041	0.139918	0.304284	0.93	4067	tags=30%, list=20%, signal=37%	179	0.353753	1.09854	0.264	0.443353	0.943	3512	tags=21%, list=15%, signal=25%	194	0.435936	1.47036	0.014862	0.0867453	0.492	7162	tags=39%, list=23%, signal=50%
LPAR5	HALLMARK_KRAS_SIGNALING_DN	177	0.538389	1.62366	0.00208768	0.0508575	0.374	5286	tags=45%, list=26%, signal=60%	N/A	N/A	N/A	N/A	N/A	N/A	N/A	N/A	194	0.404578	1.35836	0.0345528	0.174719	0.706	4294	tags=23%, list=14%, signal=27%
LPAR6	HALLMARK_KRAS_SIGNALING_DN	177	0.392228	1.20318	0.156126	0.298022	0.921	5934	tags=42%, list=29%, signal=59%	179	-0.250475	-0.778217	0.962672	0.824106	1	6217	tags=32%, list=26%, signal=43%	194	0.444044	1.48949	0.00601202	0.0975381	0.504	7650	tags=37%, list=25%, signal=48%
LPAR1	HALLMARK_KRAS_SIGNALING_UP	185	0.569079	1.61163	0.0184805	0.193951	0.415	5686	tags=61%, list=28%, signal=84%	184	0.644427	1.54662	0.0119048	0.0654315	0.197	2747	tags=43%, list=11%, signal=48%	194	0.634851	1.75074	0	0.0191036	0.092	6065	tags=55%, list=20%, signal=68%
LPAR2	HALLMARK_KRAS_SIGNALING_UP	185	-0.27553	-0.808508	0.714844	1	1	3874	tags=26%, list=19%, signal=32%	184	-0.551342	-1.30458	0.102161	0.236659	0.691	3477	tags=41%, list=14%, signal=47%	194	-0.550085	-1.53397	0.0288462	0.109681	0.383	5609	tags=52%, list=18%, signal=63%
LPAR3	HALLMARK_KRAS_SIGNALING_UP	185	0.574991	1.72766	0.00414079	0.667873	0.21	5313	tags=58%, list=26%, signal=77%	184	0.537025	1.28937	0.12449	0.323778	0.726	3753	tags=48%, list=16%, signal=57%	194	0.597607	1.63802	0.0037594	0.158494	0.204	5830	tags=53%, list=19%, signal=65%
LPAR4	HALLMARK_KRAS_SIGNALING_UP	185	0.621001	1.78943	0	0.0755644	0.164	5560	tags=65%, list=27%, signal=88%	184	0.34361	0.824954	0.745059	0.791264	0.999	2890	tags=27%, list=12%, signal=30%	194	0.657522	1.80941	0.00207469	0.0114364	0.049	5585	tags=56%, list=18%, signal=68%
LPAR5	HALLMARK_KRAS_SIGNALING_UP	185	0.678273	1.96957	0	0.0226705	0.042	5073	tags=64%, list=25%, signal=84%	N/A	N/A	N/A	N/A	N/A	N/A	N/A	N/A	194	0.665355	1.84108	0	0.00813713	0.045	3014	tags=38%, list=10%, signal=42%
LPAR6	HALLMARK_KRAS_SIGNALING_UP	185	0.614954	1.80176	0	0.180897	0.151	4331	tags=54%, list=21%, signal=67%	184	0.766642	1.8194	0	0.00137037	0.001	1974	tags=46%, list=8%, signal=49%	194	0.623089	1.69374	0	0.126156	0.175	6780	tags=59%, list=22%, signal=75%
LPAR1	HALLMARK_MITOTIC_SPINDLE	179	-0.250549	-0.92516	0.536399	0.669037	0.993	1315	tags=12%, list=6%, signal=13%	191	-0.558341	-1.63577	0.00397614	0.00860371	0.064	2598	tags=30%, list=11%, signal=34%	198	-0.417175	-1.29697	0.184049	0.250734	0.761	1565	tags=22%, list=5%, signal=23%
LPAR2	HALLMARK_MITOTIC_SPINDLE	179	0.207122	0.771923	0.667331	1	1	2186	tags=13%, list=11%, signal=15%	191	0.574064	1.64072	0.00394477	0.0536023	0.057	3843	tags=45%, list=16%, signal=53%	198	0.526798	1.64972	0.0141988	0.0358856	0.2	1794	tags=24%, list=6%, signal=26%
LPAR3	HALLMARK_MITOTIC_SPINDLE	179	0.293537	1.10963	0.388521	0.456834	0.967	9405	tags=51%, list=46%, signal=93%	191	0.373084	1.07686	0.353057	0.475462	0.955	3417	tags=30%, list=14%, signal=35%	198	0.404076	1.26766	0.203187	0.252496	0.808	7894	tags=38%, list=26%, signal=51%
LPAR4	HALLMARK_MITOTIC_SPINDLE	179	-0.19221	-0.69406	0.745562	0.810186	1	1673	tags=13%, list=8%, signal=14%	191	-0.333189	-0.949717	0.519841	0.601781	0.992	3489	tags=28%, list=14%, signal=32%	198	-0.364392	-1.13124	0.335354	0.505975	0.924	1978	tags=23%, list=6%, signal=25%
LPAR5	HALLMARK_MITOTIC_SPINDLE	179	0.306309	1.12865	0.377649	0.309341	0.96	5693	tags=20%, list=28%, signal=27%	N/A	N/A	N/A	N/A	N/A	N/A	N/A	N/A	198	0.504023	1.59361	0.0309917	0.0641337	0.316	5177	tags=40%, list=17%, signal=48%
LPAR6	HALLMARK_MITOTIC_SPINDLE	179	-0.467557	-1.71213	0.0502008	0.0221754	0.252	1141	tags=19%, list=6%, signal=20%	191	-0.553255	-1.62673	0.00603622	0.0257144	0.071	3019	tags=38%, list=12%, signal=43%	198	-0.352735	-1.12545	0.325301	0.327986	0.904	1154	tags=19%, list=4%, signal=20%
LPAR1	HALLMARK_MTORC1_SIGNALING	183	-0.329757	-1.29205	0.228571	0.274212	0.859	4237	tags=33%, list=21%, signal=41%	186	-0.643677	-1.60702	0.00402414	0.00759188	0.082	3477	tags=54%, list=14%, signal=62%	195	-0.593079	-1.96437	0	0.0029508	0.014	4946	tags=54%, list=16%, signal=64%
LPAR2	HALLMARK_MTORC1_SIGNALING	183	0.303946	1.22165	0.283525	0.617959	0.913	6839	tags=43%, list=33%, signal=63%	186	0.444997	1.12331	0.314465	0.575028	0.938	3517	tags=38%, list=15%, signal=44%	195	0.605	1.95793	0	0.00200011	0.005	5186	tags=49%, list=17%, signal=59%
LPAR3	HALLMARK_MTORC1_SIGNALING	183	0.348575	1.40421	0.154472	0.233241	0.743	5544	tags=28%, list=27%, signal=39%	186	0.591648	1.50905	0.0273438	0.800256	0.238	3215	tags=48%, list=13%, signal=55%	195	0.393518	1.30393	0.178439	0.248875	0.773	7554	tags=35%, list=24%, signal=47%
LPAR4	HALLMARK_MTORC1_SIGNALING	183	-0.269304	-1.07882	0.402277	0.468826	0.975	4947	tags=36%, list=24%, signal=47%	186	-0.676044	-1.66846	0.00208768	0.0178633	0.033	3301	tags=49%, list=14%, signal=56%	195	-0.565634	-1.83772	0.0077821	0.0046771	0.026	6420	tags=64%, list=21%, signal=80%
LPAR5	HALLMARK_MTORC1_SIGNALING	183	0.336393	1.34739	0.189349	0.162735	0.794	2840	tags=10%, list=14%, signal=11%	N/A	N/A	N/A	N/A	N/A	N/A	N/A	N/A	195	0.559214	1.83319	0.0102669	0.00828708	0.048	6283	tags=42%, list=20%, signal=52%
LPAR6	HALLMARK_MTORC1_SIGNALING	183	-0.4642	-1.76902	0.0264766	0.0186377	0.181	4329	tags=56%, list=21%, signal=71%	186	-0.45134	-1.14428	0.281746	0.367278	0.913	3326	tags=41%, list=14%, signal=47%	195	-0.560047	-1.78498	0.00402414	0.00714552	0.059	4702	tags=58%, list=15%, signal=68%
LPAR1	HALLMARK_MYC_TARGETS_V1	186	-0.552099	-1.8897	0.0318091	0.0203169	0.072	7782	tags=74%, list=38%, signal=118%	185	-0.682123	-1.63412	0.00806452	0.00737461	0.064	4422	tags=62%, list=18%, signal=75%	193	-0.694237	-2.17602	0	0	0	6936	tags=70%, list=22%, signal=90%
LPAR2	HALLMARK_MYC_TARGETS_V1	186	0.446492	1.55082	0.1409	0.393283	0.506	8191	tags=60%, list=40%, signal=98%	185	0.318213	0.779646	0.691176	0.916308	1	3891	tags=33%, list=16%, signal=39%	193	0.684747	2.01851	0.0019685	0.00469533	0.003	7581	tags=72%, list=25%, signal=94%
LPAR3	HALLMARK_MYC_TARGETS_V1	186	0.281444	0.93303	0.521472	0.59448	0.996	10500	tags=58%, list=51%, signal=117%	185	0.554308	1.34526	0.13253	0.303992	0.613	4408	tags=50%, list=18%, signal=61%	193	0.225028	0.67942	0.732143	0.85906	0.998	11468	tags=36%, list=37%, signal=57%
LPAR4	HALLMARK_MYC_TARGETS_V1	186	-0.592792	-2.02793	0.0111524	0.00816628	0.027	6663	tags=71%, list=32%, signal=104%	185	-0.725094	-1.7435	0	0.00653878	0.009	3537	tags=59%, list=15%, signal=69%	193	-0.707296	-2.07413	0	0.000344828	0.001	6298	tags=70%, list=20%, signal=88%
LPAR5	HALLMARK_MYC_TARGETS_V1	186	-0.554239	-1.89046	0.0223124	0.0394488	0.067	7407	tags=75%, list=36%, signal=117%	N/A	N/A	N/A	N/A	N/A	N/A	N/A	N/A	193	0.22205	0.682792	0.70894	0.875444	0.998	7392	tags=23%, list=24%, signal=30%
LPAR6	HALLMARK_MYC_TARGETS_V1	186	-0.665858	-2.20336	0	0.00121396	0.002	5550	tags=74%, list=27%, signal=100%	185	-0.388447	-0.947548	0.524	0.598792	0.994	2681	tags=27%, list=11%, signal=30%	193	-0.732612	-2.12559	0	0.000736842	0.001	5399	tags=63%, list=17%, signal=76%
LAPR1	HALLMARK_MYC_TARGETS_V2	56	-0.666443	-2.04707	0	0.0153646	0.021	3997	tags=64%, list=19%, signal=80%	53	-0.797361	-1.84306	0	0.00127295	0.002	2749	tags=72%, list=11%, signal=81%	57	-0.781394	-2.01215	0	0.0035822	0.013	4583	tags=81%, list=15%, signal=95%
LPAR2	HALLMARK_MYC_TARGETS_V2	56	0.549865	1.74665	0.0656064	0.240328	0.213	5656	tags=54%, list=28%, signal=74%	53	0.672126	1.54614	0.0516899	0.104951	0.175	4564	tags=64%, list=19%, signal=79%	57	0.768225	1.85426	0.00204082	0.00362985	0.02	5915	tags=84%, list=19%, signal=104%
LPAR3	HALLMARK_MYC_TARGETS_V2	56	0.260396	0.791555	0.599606	0.71696	0.999	9275	tags=54%, list=45%, signal=98%	53	0.549282	1.30067	0.199219	0.322398	0.704	4424	tags=55%, list=18%, signal=67%	57	0.299155	0.746849	0.707071	0.809378	0.998	7448	tags=30%, list=24%, signal=39%
LPAR4	HALLMARK_MYC_TARGETS_V2	56	-0.674591	-2.06061	0	0.0101182	0.018	4938	tags=73%, list=24%, signal=96%	53	-0.557521	-1.27957	0.215139	0.253624	0.735	4433	tags=49%, list=18%, signal=60%	57	-0.783955	-1.9087	0	0.0038086	0.013	4130	tags=81%, list=13%, signal=93%
LPAR5	HALLMARK_MYC_TARGETS_V2	56	-0.558276	-1.72927	0.0556701	0.0544736	0.233	5699	tags=73%, list=28%, signal=101%	N/A	N/A	N/A	N/A	N/A	N/A	N/A	N/A	57	0.211537	0.532966	0.910973	0.964572	1	4363	tags=12%, list=14%, signal=14%
LPAR6	HALLMARK_MYC_TARGETS_V2	56	-0.71777	-2.1667	0	0.00147708	0.005	4200	tags=80%, list=20%, signal=101%	53	-0.739924	-1.76039	0.0040404	0.00238802	0.004	2681	tags=58%, list=11%, signal=66%	57	-0.831608	-2.06765	0	0.000368421	0.001	3500	tags=79%, list=11%, signal=89%
LPAR1	HALLMARK_MYOGENESIS	185	0.401877	1.19629	0.257692	0.401233	0.938	4216	tags=36%, list=21%, signal=44%	191	0.582511	1.58456	0.00201613	0.0474145	0.134	3841	tags=44%, list=16%, signal=52%	198	0.603078	1.84753	0.00197239	0.00932802	0.036	6426	tags=52%, list=21%, signal=65%
LPAR2	HALLMARK_MYOGENESIS	185	0.211226	0.635858	0.96421	0.963454	1	3068	tags=19%, list=15%, signal=23%	191	-0.508993	-1.36374	0.0617284	0.205123	0.569	3887	tags=38%, list=16%, signal=45%	198	-0.553538	-1.67241	0.00395257	0.0586876	0.169	5577	tags=48%, list=18%, signal=58%
LPAR3	HALLMARK_MYOGENESIS	185	0.288193	0.870079	0.621302	0.636924	0.997	5219	tags=33%, list=25%, signal=44%	191	0.379007	1.03784	0.356299	0.451514	0.97	3221	tags=30%, list=13%, signal=35%	198	0.433886	1.30522	0.153846	0.258122	0.771	4811	tags=31%, list=16%, signal=36%
LPAR4	HALLMARK_MYOGENESIS	185	0.499848	1.50519	0.0571429	0.139596	0.583	4488	tags=41%, list=22%, signal=51%	191	0.608824	1.64359	0.00392157	0.0173124	0.049	3409	tags=42%, list=14%, signal=49%	198	0.611796	1.86345	0	0.0104079	0.03	4924	tags=42%, list=16%, signal=50%
LPAR5	HALLMARK_MYOGENESIS	185	0.469745	1.41183	0.0941884	0.133695	0.722	6138	tags=50%, list=30%, signal=70%	N/A	N/A	N/A	N/A	N/A	N/A	N/A	N/A	198	0.275504	0.86444	0.627184	0.641227	0.989	5475	tags=27%, list=18%, signal=33%
LPAR6	HALLMARK_MYOGENESIS	185	0.522822	1.53308	0.0350195	0.107041	0.557	5968	tags=46%, list=29%, signal=65%	191	0.520599	1.41613	0.0287474	0.0866078	0.453	1712	tags=24%, list=7%, signal=25%	198	0.543195	1.67025	0.00204918	0.123261	0.213	6279	tags=37%, list=20%, signal=47%
LPAR1	HALLMARK_NOTCH_SIGNALING	31	0.453278	1.34942	0.160494	0.332953	0.811	6219	tags=52%, list=30%, signal=74%	32	0.474456	1.22405	0.144509	0.333702	0.829	2071	tags=34%, list=9%, signal=38%	32	0.646642	1.74145	0.0104384	0.0165766	0.099	3398	tags=47%, list=11%, signal=53%
LPAR2	HALLMARK_NOTCH_SIGNALING	31	0.153475	0.462551	0.987952	0.975437	1	7320	tags=48%, list=36%, signal=75%	32	-0.328321	-0.847681	0.729084	0.715937	1	2925	tags=28%, list=12%, signal=32%	32	-0.424336	-1.12612	0.319444	0.466702	0.923	3965	tags=41%, list=13%, signal=47%
LPAR3	HALLMARK_NOTCH_SIGNALING	31	0.557275	1.68974	0.00419287	0.444876	0.257	3573	tags=45%, list=17%, signal=55%	32	0.402415	1.04374	0.382353	0.466059	0.97	3461	tags=56%, list=14%, signal=66%	32	0.570716	1.51919	0.0356436	0.194949	0.438	5215	tags=50%, list=17%, signal=60%
LPAR4	HALLMARK_NOTCH_SIGNALING	31	0.526122	1.56889	0.0394477	0.123492	0.463	4631	tags=42%, list=23%, signal=54%	32	0.550892	1.41448	0.0383065	0.152276	0.472	2489	tags=41%, list=10%, signal=45%	32	0.626898	1.68383	0	0.0280982	0.141	2780	tags=44%, list=9%, signal=48%
LPAR5	HALLMARK_NOTCH_SIGNALING	31	0.538034	1.63131	0.0400763	0.0507145	0.361	6671	tags=58%, list=33%, signal=86%	N/A	N/A	N/A	N/A	N/A	N/A	N/A	N/A	32	0.522098	1.4144	0.0938124	0.161359	0.613	4419	tags=38%, list=14%, signal=44%
LPAR6	HALLMARK_NOTCH_SIGNALING	31	0.537529	1.6065	0.035503	0.107358	0.436	5060	tags=39%, list=25%, signal=51%	32	0.447233	1.14792	0.226415	0.292616	0.915	4380	tags=47%, list=18%, signal=57%	32	0.565643	1.49824	0.0387931	0.103232	0.492	6832	tags=47%, list=22%, signal=60%
LPAR1	HALLMARK_OXIDATIVE_PHOSPHORYLATION	173	-0.424811	-1.7074	0.0787234	0.0569066	0.25	6721	tags=61%, list=33%, signal=90%	171	-0.480941	-1.34817	0.126706	0.116433	0.614	5112	tags=53%, list=21%, signal=67%	184	-0.586292	-2.15235	0	0	0	7055	tags=68%, list=23%, signal=88%
LPAR2	HALLMARK_OXIDATIVE_PHOSPHORYLATION	173	0.345521	1.43889	0.177914	0.401075	0.682	6925	tags=52%, list=34%, signal=78%	171	-0.435146	-1.25019	0.197318	0.305333	0.787	4392	tags=43%, list=18%, signal=52%	184	0.538811	1.93193	0.00770713	0.00255922	0.009	9027	tags=68%, list=29%, signal=96%
LPAR3	HALLMARK_OXIDATIVE_PHOSPHORYLATION	173	-0.309378	-1.32163	0.238589	0.451765	0.846	5391	tags=38%, list=26%, signal=51%	171	0.330546	0.933561	0.517172	0.545901	0.992	4112	tags=31%, list=17%, signal=37%	184	-0.377974	-1.30218	0.249524	0.707236	0.742	6584	tags=40%, list=21%, signal=50%
LPAR4	HALLMARK_OXIDATIVE_PHOSPHORYLATION	173	-0.48892	-1.96398	0.0134357	0.00683519	0.042	5313	tags=54%, list=26%, signal=73%	171	-0.661171	-1.91417	0	0.00133333	0.001	4214	tags=58%, list=17%, signal=70%	184	-0.64402	-2.40445	0	0	0	6445	tags=70%, list=21%, signal=88%
LPAR5	HALLMARK_OXIDATIVE_PHOSPHORYLATION	173	-0.428789	-1.74935	0.0640777	0.0712964	0.213	7020	tags=64%, list=34%, signal=96%	N/A	N/A	N/A	N/A	N/A	N/A	N/A	N/A	184	-0.192661	-0.699059	0.745455	0.831757	0.997	9447	tags=27%, list=31%, signal=39%
LPAR6	HALLMARK_OXIDATIVE_PHOSPHORYLATION	173	-0.413445	-1.71961	0.0754352	0.02329	0.237	4790	tags=49%, list=23%, signal=63%	171	0.322241	0.915156	0.547862	0.601469	0.996	4226	tags=32%, list=17%, signal=38%	184	-0.501175	-1.79223	0.0343434	0.00837037	0.054	5543	tags=58%, list=18%, signal=70%
LPAR1	HALLMARK_P53_PATHWAY	184	0.192938	0.79636	0.70297	0.708993	0.998	6700	tags=32%, list=33%, signal=46%	181	0.371938	1.08371	0.296	0.440629	0.953	4097	tags=38%, list=17%, signal=45%	192	0.423979	1.48544	0.0411523	0.0926462	0.493	6196	tags=36%, list=20%, signal=45%
LPAR2	HALLMARK_P53_PATHWAY	184	0.285325	1.23251	0.198795	0.6554	0.906	5984	tags=37%, list=29%, signal=52%	181	-0.327241	-0.957554	0.537037	0.586917	0.995	3150	tags=28%, list=13%, signal=32%	192	-0.246745	-0.894551	0.595331	0.622114	0.988	5332	tags=26%, list=17%, signal=31%
LPAR3	HALLMARK_P53_PATHWAY	184	0.37882	1.59789	0.0455446	0.261901	0.408	5026	tags=30%, list=25%, signal=39%	181	0.501692	1.44831	0.00963391	0.375196	0.386	4031	tags=45%, list=17%, signal=54%	192	0.402496	1.43641	0.0426357	0.192783	0.567	5633	tags=33%, list=18%, signal=40%
LPAR4	HALLMARK_P53_PATHWAY	184	0.25688	1.08859	0.336735	0.389593	0.966	7277	tags=37%, list=35%, signal=57%	181	0.287887	0.830951	0.838776	0.843477	0.999	3606	tags=28%, list=15%, signal=33%	192	0.409403	1.45399	0.0458167	0.0866981	0.519	5190	tags=31%, list=17%, signal=37%
LPAR5	HALLMARK_P53_PATHWAY	184	0.442753	1.86654	0.00408998	0.0182839	0.089	6054	tags=35%, list=30%, signal=50%	N/A	N/A	N/A	N/A	N/A	N/A	N/A	N/A	192	0.520178	1.85922	0	0.00732561	0.038	4798	tags=36%, list=16%, signal=43%
LPAR6	HALLMARK_P53_PATHWAY	184	0.335937	1.44313	0.0773585	0.147456	0.699	8163	tags=48%, list=40%, signal=80%	181	0.488445	1.43023	0.018595	0.086504	0.411	3601	tags=35%, list=15%, signal=41%	192	0.438191	1.55638	0.0161943	0.107361	0.389	8457	tags=42%, list=27%, signal=57%
LPAR1	HALLMARK_PANCREAS_BETA_CELLS	38	0.376108	0.989485	0.47	0.529345	0.988	4110	tags=26%, list=20%, signal=33%	39	0.608613	1.50159	0.031746	0.0703597	0.284	4372	tags=36%, list=18%, signal=44%	40	0.576468	1.69712	0.00194553	0.0242411	0.151	5301	tags=35%, list=17%, signal=42%
LPAR2	HALLMARK_PANCREAS_BETA_CELLS	38	-0.343088	-0.909948	0.598441	1	0.997	3096	tags=21%, list=15%, signal=25%	39	-0.676849	-1.62323	0.00371747	0.107366	0.074	2328	tags=36%, list=10%, signal=40%	40	-0.530225	-1.54661	0.0240964	0.110012	0.361	3866	tags=30%, list=13%, signal=34%
LPAR3	HALLMARK_PANCREAS_BETA_CELLS	38	0.274224	0.737866	0.8833	0.775032	1	5354	tags=39%, list=26%, signal=53%	39	-0.421156	-1.02108	0.416667	0.521825	0.976	2457	tags=18%, list=10%, signal=20%	40	0.400374	1.16608	0.242424	0.316616	0.899	5792	tags=33%, list=19%, signal=40%
LPAR4	HALLMARK_PANCREAS_BETA_CELLS	38	0.407604	1.07431	0.350305	0.393118	0.971	4046	tags=26%, list=20%, signal=33%	39	-0.437292	-1.08193	0.352818	0.436554	0.957	1913	tags=18%, list=8%, signal=19%	40	0.536981	1.55902	0.0208768	0.0585634	0.334	4608	tags=30%, list=15%, signal=35%
LPAR5	HALLMARK_PANCREAS_BETA_CELLS	38	0.267991	0.709402	0.902893	0.786717	0.999	4110	tags=18%, list=20%, signal=23%	N/A	N/A	N/A	N/A	N/A	N/A	N/A	N/A	40	-0.320165	-0.953949	0.530242	1	0.976	7569	tags=38%, list=25%, signal=50%
LPAR6	HALLMARK_PANCREAS_BETA_CELLS	38	0.345409	0.925905	0.558416	0.551224	0.992	6808	tags=39%, list=33%, signal=59%	39	0.584554	1.42506	0.0600414	0.0857443	0.427	3476	tags=28%, list=14%, signal=33%	40	0.461666	1.36637	0.088632	0.157095	0.686	7835	tags=30%, list=25%, signal=40%
LPAR1	HALLMARK_PEROXISOME	97	0.203247	0.849834	0.69305	0.651633	0.997	5201	tags=24%, list=25%, signal=32%	97	-0.344858	-0.951332	0.552268	0.566167	0.997	3413	tags=34%, list=14%, signal=39%	104	-0.289592	-1.05118	0.362705	0.421133	0.951	5172	tags=35%, list=17%, signal=41%
LPAR2	HALLMARK_PEROXISOME	97	0.163334	0.682824	0.917808	1	1	6009	tags=34%, list=29%, signal=48%	97	-0.413545	-1.15092	0.196911	0.34137	0.898	2484	tags=29%, list=10%, signal=32%	104	0.359467	1.29918	0.101961	0.197415	0.777	5022	tags=33%, list=16%, signal=39%
LPAR3	HALLMARK_PEROXISOME	97	-0.216798	-0.922867	0.567568	0.619735	0.996	3183	tags=23%, list=16%, signal=27%	97	0.336458	0.932313	0.613035	0.536499	0.992	3519	tags=32%, list=15%, signal=37%	104	0.318833	1.16614	0.215768	0.325723	0.898	6659	tags=32%, list=22%, signal=40%
LPAR4	HALLMARK_PEROXISOME	97	0.239854	1.01882	0.424303	0.432686	0.984	4038	tags=15%, list=20%, signal=19%	97	-0.430438	-1.19015	0.141372	0.348347	0.868	5059	tags=47%, list=21%, signal=60%	104	-0.269388	-0.977397	0.5	0.522776	0.969	4745	tags=33%, list=15%, signal=39%
LPAR5	HALLMARK_PEROXISOME	97	0.307695	1.28859	0.121399	0.194197	0.858	1491	tags=7%, list=7%, signal=8%	N/A	N/A	N/A	N/A	N/A	N/A	N/A	N/A	104	0.310108	1.12533	0.268102	0.356443	0.916	4895	tags=22%, list=16%, signal=26%
LPAR6	HALLMARK_PEROXISOME	97	0.2683	1.14318	0.26087	0.329083	0.954	4432	tags=18%, list=22%, signal=22%	97	0.348163	0.962657	0.529412	0.543694	0.995	3063	tags=28%, list=13%, signal=32%	104	0.289609	1.04332	0.375746	0.377965	0.952	5268	tags=18%, list=17%, signal=22%
LPAR1	HALLMARK_PI3K_AKT_MTOR_SIGNALING	99	0.165549	0.751991	0.800399	0.750531	0.998	5605	tags=23%, list=27%, signal=32%	101	-0.521827	-1.66046	0.00804829	0.0079572	0.039	3626	tags=34%, list=15%, signal=39%	104	-0.251424	-0.956053	0.514056	0.524773	0.976	7386	tags=38%, list=24%, signal=49%
LPAR2	HALLMARK_PI3K_AKT_MTOR_SIGNALING	99	0.190409	0.876604	0.606805	1	0.996	5110	tags=25%, list=25%, signal=33%	101	0.437187	1.37301	0.0432099	0.227437	0.56	3625	tags=37%, list=15%, signal=43%	104	0.382398	1.46849	0.0509165	0.100611	0.519	8243	tags=42%, list=27%, signal=58%
LPAR3	HALLMARK_PI3K_AKT_MTOR_SIGNALING	99	0.346903	1.58058	0.0365854	0.221034	0.448	5716	tags=27%, list=28%, signal=38%	101	0.478835	1.49349	0.0204499	0.314895	0.277	5027	tags=50%, list=21%, signal=63%	104	0.414455	1.52609	0.0245902	0.210971	0.428	6724	tags=34%, list=22%, signal=43%
LPAR4	HALLMARK_PI3K_AKT_MTOR_SIGNALING	99	0.268261	1.23807	0.181818	0.275244	0.91	5486	tags=24%, list=27%, signal=33%	101	-0.418811	-1.319	0.0674157	0.20833	0.664	3874	tags=31%, list=16%, signal=36%	104	-0.238749	-0.878315	0.624254	0.610752	0.986	7278	tags=40%, list=24%, signal=53%
LPAR5	HALLMARK_PI3K_AKT_MTOR_SIGNALING	99	0.447878	2.02087	0	0.0172402	0.027	6808	tags=33%, list=33%, signal=50%	N/A	N/A	N/A	N/A	N/A	N/A	N/A	N/A	104	0.536222	2.01891	0	0.00210011	0.005	5120	tags=35%, list=17%, signal=41%
LPAR6	HALLMARK_PI3K_AKT_MTOR_SIGNALING	99	0.289324	1.31835	0.132812	0.217362	0.834	4189	tags=17%, list=20%, signal=21%	101	-0.318841	-0.990449	0.472103	0.562098	0.992	4185	tags=33%, list=17%, signal=39%	104	0.298422	1.10272	0.318091	0.330238	0.931	8777	tags=35%, list=28%, signal=48%
LPAR1	HALLMARK_PROTEIN_SECRETION	90	0.313495	1.43828	0.151575	0.342728	0.695	8872	tags=58%, list=43%, signal=101%	93	-0.323375	-0.889809	0.608365	0.651634	0.999	4844	tags=39%, list=20%, signal=48%	95	0.263196	0.974511	0.470707	0.451533	0.975	1762	tags=7%, list=6%, signal=8%
LPAR2	HALLMARK_PROTEIN_SECRETION	90	-0.388889	-1.79148	0.032538	0.17932	0.135	7356	tags=61%, list=36%, signal=95%	93	-0.501706	-1.36844	0.0843137	0.220024	0.559	4230	tags=46%, list=18%, signal=56%	95	0.25418	0.933431	0.511066	0.548077	0.978	9151	tags=47%, list=30%, signal=67%
LPAR3	HALLMARK_PROTEIN_SECRETION	90	0.233694	1.0926	0.370297	0.467099	0.975	6121	tags=18%, list=30%, signal=25%	93	0.373344	1.02383	0.40481	0.463934	0.973	3348	tags=29%, list=14%, signal=34%	95	0.316564	1.17772	0.270428	0.321773	0.89	5052	tags=18%, list=16%, signal=21%
LPAR4	HALLMARK_PROTEIN_SECRETION	90	0.32998	1.55214	0.0994036	0.127872	0.498	8937	tags=56%, list=44%, signal=98%	93	-0.567431	-1.54851	0.0164948	0.0555858	0.168	4040	tags=56%, list=17%, signal=67%	95	-0.248193	-0.91235	0.574144	0.59038	0.982	8136	tags=56%, list=26%, signal=76%
LPAR5	HALLMARK_PROTEIN_SECRETION	90	-0.114376	-0.542751	0.911243	0.9414	1	5049	tags=28%, list=25%, signal=37%	N/A	N/A	N/A	N/A	N/A	N/A	N/A	N/A	95	-0.220828	-0.826665	0.680498	0.865055	0.988	6183	tags=24%, list=20%, signal=30%
LPAR6	HALLMARK_PROTEIN_SECRETION	90	0.112758	0.514869	0.915984	0.954213	1	8459	tags=26%, list=41%, signal=43%	93	0.448043	1.23773	0.169355	0.196677	0.801	4223	tags=46%, list=17%, signal=56%	95	0.331768	1.22538	0.223819	0.22235	0.87	5749	tags=18%, list=19%, signal=22%
LPAR1	HALLMARK_REACTIVE_OXYGEN_SPECIES_PATHWAY	46	-0.23791	-0.880191	0.579798	0.67548	0.996	5572	tags=41%, list=27%, signal=57%	44	-0.414621	-1.06678	0.329365	0.389483	0.969	3268	tags=41%, list=14%, signal=47%	47	-0.329147	-1.06605	0.353191	0.42931	0.947	5940	tags=49%, list=19%, signal=61%
LPAR2	HALLMARK_REACTIVE_OXYGEN_SPECIES_PATHWAY	46	0.445142	1.69076	0.028	0.225937	0.273	6707	tags=61%, list=33%, signal=90%	44	0.340331	0.872871	0.636555	0.881455	0.997	3512	tags=36%, list=15%, signal=42%	47	0.430053	1.41593	0.0880626	0.126184	0.605	6964	tags=57%, list=23%, signal=74%
LPAR3	HALLMARK_REACTIVE_OXYGEN_SPECIES_PATHWAY	46	0.35649	1.34001	0.168986	0.258133	0.827	3102	tags=17%, list=15%, signal=20%	44	0.535594	1.37479	0.0651731	0.264329	0.536	4141	tags=45%, list=17%, signal=55%	47	0.38446	1.23886	0.192771	0.268858	0.839	6456	tags=30%, list=21%, signal=38%
LPAR4	HALLMARK_REACTIVE_OXYGEN_SPECIES_PATHWAY	46	-0.211769	-0.789181	0.700197	0.75719	0.995	5321	tags=43%, list=26%, signal=59%	44	-0.52937	-1.3586	0.0750988	0.18137	0.572	3904	tags=45%, list=16%, signal=54%	47	-0.34783	-1.12108	0.317365	0.479173	0.929	7204	tags=60%, list=23%, signal=78%
LPAR5	HALLMARK_REACTIVE_OXYGEN_SPECIES_PATHWAY	46	0.530075	1.96854	0.00204082	0.0190508	0.043	4135	tags=26%, list=20%, signal=33%	N/A	N/A	N/A	N/A	N/A	N/A	N/A	N/A	47	0.640473	2.06379	0	0.00191739	0.003	4431	tags=36%, list=14%, signal=42%
LPAR6	HALLMARK_REACTIVE_OXYGEN_SPECIES_PATHWAY	46	0.329921	1.23047	0.233333	0.281644	0.909	3797	tags=17%, list=19%, signal=21%	44	0.484674	1.24156	0.161479	0.200039	0.794	1858	tags=27%, list=8%, signal=29%	47	0.391077	1.24946	0.190678	0.209144	0.837	4995	tags=26%, list=16%, signal=30%
LPAR1	HALLMARK_SPERMATOGENESIS	129	-0.249323	-0.826035	0.842308	0.697397	0.997	1809	tags=18%, list=9%, signal=19%	127	-0.514895	-1.62872	0.0019802	0.00746394	0.069	3671	tags=31%, list=15%, signal=37%	133	-0.40843	-1.40034	0.0480962	0.187524	0.625	4160	tags=29%, list=13%, signal=34%
LPAR2	HALLMARK_SPERMATOGENESIS	129	0.243616	0.818684	0.846154	1	0.999	3169	tags=20%, list=15%, signal=24%	127	0.390383	1.23871	0.147177	0.425998	0.801	3926	tags=24%, list=16%, signal=28%	133	0.48934	1.64341	0.00401606	0.0339958	0.209	4204	tags=31%, list=14%, signal=36%
LPAR3	HALLMARK_SPERMATOGENESIS	129	0.396983	1.3198	0.0643777	0.257525	0.842	4829	tags=32%, list=24%, signal=41%	127	0.411199	1.28372	0.0992063	0.31391	0.733	4193	tags=29%, list=17%, signal=35%	133	0.368841	1.24789	0.130346	0.267129	0.831	8051	tags=38%, list=26%, signal=51%
LPAR4	HALLMARK_SPERMATOGENESIS	129	0.265562	0.889501	0.704951	0.57045	0.999	4967	tags=26%, list=24%, signal=34%	127	-0.453302	-1.4257	0.028169	0.158875	0.44	5327	tags=36%, list=22%, signal=46%	133	-0.367964	-1.22299	0.148649	0.3931	0.853	4683	tags=31%, list=15%, signal=36%
LPAR5	HALLMARK_SPERMATOGENESIS	129	0.379489	1.26315	0.0978044	0.208906	0.887	4707	tags=23%, list=23%, signal=30%	N/A	N/A	N/A	N/A	N/A	N/A	N/A	N/A	133	0.321376	1.09923	0.299401	0.378115	0.929	3403	tags=17%, list=11%, signal=19%
LPAR6	HALLMARK_SPERMATOGENESIS	129	-0.306145	-1.03041	0.377691	0.389925	0.982	1666	tags=22%, list=8%, signal=23%	127	-0.41163	-1.30921	0.0824742	0.193902	0.67	4918	tags=31%, list=20%, signal=38%	133	-0.348803	-1.17333	0.206967	0.334309	0.879	2188	tags=23%, list=7%, signal=24%
LPAR1	HALLMARK_TGF_BETA_SIGNALING	51	0.507143	1.80794	0.00604839	0.167546	0.122	7210	tags=63%, list=35%, signal=97%	51	0.592652	1.52204	0.0329218	0.072085	0.243	2429	tags=37%, list=10%, signal=41%	54	0.663725	1.95402	0.0020284	0.00855364	0.012	4388	tags=48%, list=14%, signal=56%
LPAR2	HALLMARK_TGF_BETA_SIGNALING	51	-0.347048	-1.29245	0.226721	0.643025	0.865	5485	tags=37%, list=27%, signal=51%	51	-0.615036	-1.58423	0.00984252	0.0638637	0.122	3357	tags=49%, list=14%, signal=57%	54	-0.561719	-1.5924	0.0296443	0.0849682	0.289	4876	tags=48%, list=16%, signal=57%
LPAR3	HALLMARK_TGF_BETA_SIGNALING	51	0.368423	1.37018	0.150826	0.262367	0.793	7188	tags=35%, list=35%, signal=54%	51	0.398785	1.02043	0.432203	0.459083	0.974	4374	tags=39%, list=18%, signal=48%	54	0.498742	1.41311	0.114232	0.196436	0.613	8133	tags=48%, list=26%, signal=65%
LPAR4	HALLMARK_TGF_BETA_SIGNALING	51	0.530428	1.94339	0.00384615	0.134162	0.051	7413	tags=67%, list=36%, signal=104%	51	-0.311285	-0.792985	0.753479	0.813589	0.998	3491	tags=31%, list=14%, signal=37%	54	0.635789	1.84498	0.00592885	0.0112643	0.038	6750	tags=57%, list=22%, signal=73%
LPAR5	HALLMARK_TGF_BETA_SIGNALING	51	0.462001	1.65352	0.0338645	0.046143	0.327	8309	tags=57%, list=41%, signal=95%	N/A	N/A	N/A	N/A	N/A	N/A	N/A	N/A	54	0.346243	0.999984	0.479167	0.48609	0.971	6628	tags=48%, list=21%, signal=61%
LPAR6	HALLMARK_TGF_BETA_SIGNALING	51	0.408371	1.50387	0.111332	0.119356	0.603	7878	tags=47%, list=38%, signal=76%	51	0.614221	1.56766	0.0251572	0.0279732	0.121	3226	tags=49%, list=13%, signal=56%	54	0.562115	1.61947	0.0239521	0.0953914	0.289	9809	tags=63%, list=32%, signal=92%
LPAR1	HALLMARK_TNFA_SIGNALING_VIA_NFKB	188	0.445954	1.26928	0.242063	0.359945	0.89	5280	tags=39%, list=26%, signal=52%	189	0.556152	1.25849	0.197125	0.317126	0.78	2846	tags=38%, list=12%, signal=43%	198	0.557489	1.49128	0.0793358	0.0945707	0.48	6453	tags=50%, list=21%, signal=63%
LPAR2	HALLMARK_TNFA_SIGNALING_VIA_NFKB	188	0.207042	0.590503	0.886	0.973698	1	5365	tags=30%, list=26%, signal=40%	189	-0.50708	-1.16545	0.268102	0.334375	0.887	2782	tags=34%, list=12%, signal=39%	198	-0.43987	-1.18261	0.288499	0.495689	0.884	5236	tags=38%, list=17%, signal=46%
LPAR3	HALLMARK_TNFA_SIGNALING_VIA_NFKB	188	0.557609	1.6359	0.0361702	0.416588	0.341	5946	tags=61%, list=29%, signal=85%	189	0.583165	1.32539	0.121272	0.293691	0.647	4346	tags=57%, list=18%, signal=69%	198	0.566512	1.48646	0.0691589	0.159629	0.499	6787	tags=56%, list=22%, signal=71%
LPAR4	HALLMARK_TNFA_SIGNALING_VIA_NFKB	188	0.494432	1.43362	0.129845	0.169338	0.704	7406	tags=60%, list=36%, signal=92%	189	-0.442488	-1.0105	0.439759	0.535603	0.988	4185	tags=42%, list=17%, signal=50%	198	0.555192	1.45478	0.0862423	0.09058	0.517	5291	tags=43%, list=17%, signal=51%
LPAR5	HALLMARK_TNFA_SIGNALING_VIA_NFKB	188	0.641972	1.84465	0	0.0196692	0.107	5153	tags=57%, list=25%, signal=76%	N/A	N/A	N/A	N/A	N/A	N/A	N/A	N/A	198	0.669332	1.78264	0.0100604	0.0144715	0.077	3245	tags=40%, list=11%, signal=44%
LPAR6	HALLMARK_TNFA_SIGNALING_VIA_NFKB	188	0.560473	1.60286	0.021611	0.101992	0.441	7254	tags=66%, list=35%, signal=101%	189	0.720563	1.62073	0.00194932	0.0239755	0.063	3191	tags=52%, list=13%, signal=60%	198	0.590704	1.52737	0.0410678	0.0967021	0.441	7318	tags=53%, list=24%, signal=69%
LPAR1	HALLMARK_UNFOLDED_PROTEIN_RESPONSE	102	-0.329336	-1.58733	0.0772358	0.0829147	0.44	4252	tags=29%, list=21%, signal=37%	101	-0.590564	-1.68766	0	0.00431986	0.021	3617	tags=49%, list=15%, signal=57%	107	-0.457655	-1.77158	0.0160966	0.0113717	0.084	7907	tags=58%, list=26%, signal=78%
LPAR2	HALLMARK_UNFOLDED_PROTEIN_RESPONSE	102	0.292676	1.46776	0.14611	0.49358	0.636	6846	tags=40%, list=33%, signal=60%	101	0.388949	1.12404	0.28023	0.654926	0.936	3115	tags=32%, list=13%, signal=36%	107	0.520403	1.98608	0	0.00234766	0.003	7626	tags=53%, list=25%, signal=71%
LPAR3	HALLMARK_UNFOLDED_PROTEIN_RESPONSE	102	0.241741	1.1681	0.312749	0.396157	0.947	5672	tags=19%, list=28%, signal=26%	101	0.393935	1.1513	0.220039	0.395008	0.904	3020	tags=28%, list=12%, signal=32%	107	0.254933	0.982672	0.458824	0.493397	0.97	3969	tags=14%, list=13%, signal=16%
LPAR4	HALLMARK_UNFOLDED_PROTEIN_RESPONSE	102	-0.292246	-1.40879	0.130769	0.166125	0.741	4880	tags=33%, list=24%, signal=44%	101	-0.494949	-1.40965	0.0339703	0.149034	0.481	3280	tags=35%, list=14%, signal=40%	107	-0.495664	-1.88647	0.00194932	0.00385763	0.017	6888	tags=57%, list=22%, signal=73%
LPAR5	HALLMARK_UNFOLDED_PROTEIN_RESPONSE	102	-0.15948	-0.790795	0.668724	0.756062	1	6944	tags=56%, list=34%, signal=84%	N/A	N/A	N/A	N/A	N/A	N/A	N/A	N/A	107	0.283528	1.06725	0.352818	0.405642	0.943	5337	tags=22%, list=17%, signal=27%
LPAR6	HALLMARK_UNFOLDED_PROTEIN_RESPONSE	102	-0.424751	-2.00398	0.0102041	0.00407414	0.029	5234	tags=53%, list=26%, signal=71%	101	-0.457892	-1.3338	0.0823755	0.197442	0.625	4602	tags=50%, list=19%, signal=62%	107	-0.445156	-1.6877	0.0184049	0.0155625	0.135	4167	tags=40%, list=14%, signal=46%
LPAR1	HALLMARK_UV_RESPONSE_DN	128	0.627067	2.00578	0	0.0762359	0.032	5749	tags=67%, list=28%, signal=93%	136	0.710615	1.85776	0	0	0	2637	tags=46%, list=11%, signal=52%	138	0.717186	2.01175	0	0.00944055	0.006	6081	tags=64%, list=20%, signal=80%
LPAR2	HALLMARK_UV_RESPONSE_DN	128	-0.530315	-1.73235	0.0140562	0.140082	0.212	6470	tags=66%, list=32%, signal=95%	136	-0.625742	-1.61441	0.00205761	0.0658182	0.087	3754	tags=53%, list=16%, signal=62%	138	-0.65776	-1.83049	0	0.0342794	0.03	4709	tags=53%, list=15%, signal=62%
LPAR3	HALLMARK_UV_RESPONSE_DN	128	0.404489	1.34049	0.176471	0.268914	0.827	5622	tags=36%, list=27%, signal=49%	136	0.407829	1.07017	0.345114	0.473481	0.959	3170	tags=32%, list=13%, signal=37%	138	0.484211	1.32121	0.146947	0.248451	0.747	6450	tags=46%, list=21%, signal=57%
LPAR4	HALLMARK_UV_RESPONSE_DN	128	0.592335	1.8838	0.00199203	0.113097	0.089	4749	tags=52%, list=23%, signal=67%	136	0.508291	1.29975	0.107724	0.196924	0.711	2170	tags=32%, list=9%, signal=35%	138	0.691884	1.95041	0	0.00761678	0.012	5220	tags=52%, list=17%, signal=63%
LPAR5	HALLMARK_UV_RESPONSE_DN	128	0.529787	1.72554	0.0119048	0.035648	0.225	5822	tags=45%, list=28%, signal=62%	N/A	N/A	N/A	N/A	N/A	N/A	N/A	N/A	138	-0.270433	-0.772399	0.739044	0.831782	0.993	7612	tags=42%, list=25%, signal=56%
LPAR6	HALLMARK_UV_RESPONSE_DN	128	0.552699	1.79863	0.00759013	0.123606	0.153	4840	tags=41%, list=24%, signal=54%	136	0.645352	1.7093	0.00423729	0.0116494	0.018	3275	tags=46%, list=14%, signal=52%	138	0.60559	1.73594	0.00197239	0.122515	0.125	6913	tags=51%, list=22%, signal=65%
LPAR1	HALLMARK_UV_RESPONSE_UP	151	0.247946	1.00344	0.45738	0.529416	0.987	4486	tags=22%, list=22%, signal=28%	146	-0.374955	-1.1057	0.243665	0.353437	0.952	2995	tags=36%, list=12%, signal=40%	154	-0.317013	-1.1825	0.175214	0.362579	0.888	4587	tags=38%, list=15%, signal=45%
LPAR2	HALLMARK_UV_RESPONSE_UP	151	0.249792	1.0277	0.406977	1	0.979	5954	tags=36%, list=29%, signal=50%	146	-0.357709	-1.06925	0.283757	0.433478	0.97	2128	tags=21%, list=9%, signal=23%	154	0.346484	1.28941	0.0910853	0.194173	0.79	6176	tags=41%, list=20%, signal=51%
LPAR3	HALLMARK_UV_RESPONSE_UP	151	0.371983	1.55099	0.0121704	0.207743	0.494	4317	tags=26%, list=21%, signal=33%	146	0.354069	1.05441	0.342574	0.47353	0.964	2720	tags=27%, list=11%, signal=30%	154	0.32278	1.18427	0.188525	0.324033	0.885	6419	tags=29%, list=21%, signal=37%
LPAR4	HALLMARK_UV_RESPONSE_UP	151	0.327555	1.34541	0.0870445	0.198173	0.826	3522	tags=19%, list=17%, signal=22%	146	-0.480064	-1.43024	0.00632911	0.171149	0.433	3904	tags=40%, list=16%, signal=48%	154	-0.299624	-1.09034	0.295276	0.489602	0.941	4394	tags=35%, list=14%, signal=41%
LPAR5	HALLMARK_UV_RESPONSE_UP	151	0.479364	1.92554	0	0.0192358	0.063	4862	tags=28%, list=24%, signal=37%	N/A	N/A	N/A	N/A	N/A	N/A	N/A	N/A	154	0.474414	1.74909	0	0.0159381	0.097	5671	tags=34%, list=18%, signal=41%
LPAR6	HALLMARK_UV_RESPONSE_UP	151	0.28723	1.17312	0.219368	0.320215	0.939	3945	tags=19%, list=19%, signal=24%	146	0.362323	1.07121	0.278119	0.373798	0.973	2686	tags=23%, list=11%, signal=26%	154	-0.297083	-1.09794	0.295082	0.330647	0.917	3127	tags=34%, list=10%, signal=37%
LPAR1	HALLMARK_WNT_BETA_CATENIN_SIGNALING	39	0.355039	1.07212	0.373737	0.472823	0.978	5997	tags=44%, list=29%, signal=61%	41	0.355752	0.937366	0.543825	0.626525	0.998	2146	tags=22%, list=9%, signal=24%	42	0.530003	1.45786	0.0746888	0.0936809	0.533	6417	tags=50%, list=21%, signal=63%
LPAR2	HALLMARK_WNT_BETA_CATENIN_SIGNALING	39	0.278359	0.857231	0.626747	1	0.999	7529	tags=46%, list=37%, signal=73%	41	-0.325501	-0.856473	0.678862	0.721127	1	2742	tags=24%, list=11%, signal=27%	42	-0.351975	-0.968107	0.512097	0.535896	0.976	4955	tags=33%, list=16%, signal=40%
LPAR3	HALLMARK_WNT_BETA_CATENIN_SIGNALING	39	0.512821	1.61246	0.0286299	0.286399	0.38	3377	tags=36%, list=16%, signal=43%	41	0.460304	1.20281	0.2	0.334149	0.858	3416	tags=37%, list=14%, signal=43%	42	0.597839	1.65112	0.00610998	0.190662	0.191	5085	tags=50%, list=16%, signal=60%
LPAR4	HALLMARK_WNT_BETA_CATENIN_SIGNALING	39	0.467724	1.4543	0.0811881	0.163276	0.68	4183	tags=36%, list=20%, signal=45%	41	0.53694	1.41681	0.0478088	0.198545	0.467	2806	tags=34%, list=12%, signal=39%	42	0.570433	1.61058	0.0193798	0.045234	0.255	5062	tags=45%, list=16%, signal=54%
LPAR5	HALLMARK_WNT_BETA_CATENIN_SIGNALING	39	0.495951	1.54424	0.0398406	0.0774181	0.508	5290	tags=36%, list=26%, signal=48%	N/A	N/A	N/A	N/A	N/A	N/A	N/A	N/A	42	0.323401	0.913091	0.539095	0.582631	0.984	2096	tags=17%, list=7%, signal=18%
LPAR6	HALLMARK_WNT_BETA_CATENIN_SIGNALING	39	0.519355	1.62767	0.0313725	0.120875	0.41	4683	tags=38%, list=23%, signal=50%	41	0.357198	0.941863	0.551102	0.566761	0.996	3374	tags=27%, list=14%, signal=31%	42	0.574287	1.62029	0.0201207	0.108853	0.288	7338	tags=52%, list=24%, signal=69%
LPAR1	HALLMARK_XENOBIOTIC_METABOLISM	187	0.364442	1.27958	0.132114	0.366818	0.879	5010	tags=31%, list=24%, signal=41%	184	0.405609	1.14586	0.187368	0.384632	0.9	3666	tags=32%, list=15%, signal=38%	196	0.414027	1.45983	0.0349076	0.0972316	0.531	5574	tags=28%, list=18%, signal=33%
LPAR2	HALLMARK_XENOBIOTIC_METABOLISM	187	0.192618	0.682782	0.967871	1	1	4877	tags=26%, list=24%, signal=33%	184	-0.434187	-1.21448	0.112245	0.306276	0.831	3354	tags=34%, list=14%, signal=39%	196	-0.321482	-1.1541	0.191406	0.477624	0.908	4297	tags=24%, list=14%, signal=28%
LPAR3	HALLMARK_XENOBIOTIC_METABOLISM	187	0.306128	1.08217	0.324544	0.466191	0.979	4958	tags=28%, list=24%, signal=36%	184	0.403092	1.15287	0.165049	0.408588	0.904	3519	tags=33%, list=15%, signal=39%	196	0.389876	1.38949	0.0515464	0.213226	0.643	6450	tags=33%, list=21%, signal=41%
LPAR4	HALLMARK_XENOBIOTIC_METABOLISM	187	0.421024	1.46555	0.0449898	0.162159	0.657	5333	tags=33%, list=26%, signal=44%	184	-0.309564	-0.881946	0.710472	0.679175	0.997	2367	tags=20%, list=10%, signal=22%	196	0.44101	1.60982	0.00804829	0.0423894	0.255	4593	tags=25%, list=15%, signal=29%
LPAR5	HALLMARK_XENOBIOTIC_METABOLISM	187	0.473046	1.68255	0.0142276	0.0391091	0.275	4831	tags=34%, list=24%, signal=44%	N/A	N/A	N/A	N/A	N/A	N/A	N/A	N/A	196	0.419436	1.49879	0.0214008	0.115084	0.461	4812	tags=28%, list=16%, signal=33%
LPAR6	HALLMARK_XENOBIOTIC_METABOLISM	187	0.437764	1.54418	0.0239521	0.112058	0.536	4766	tags=32%, list=23%, signal=41%	184	0.497645	1.40253	0.0122699	0.0920688	0.491	2616	tags=28%, list=11%, signal=31%	196	0.434737	1.53489	0.0189076	0.11607	0.428	6760	tags=30%, list=22%, signal=38%
